# Supplementary material for: COVID-19 vaccination policies under uncertain transmission characteristics using stochastic programming
Source: PLoS One. 2022 Jul 22;17(7):e0270524. doi: 10.1371/journal.pone.0270524 (PMC9307213; doi:10.1371/journal.pone.0270524)
Supplement: S1 File — (XLSX) [file pone.0270524.s001.xlsx]

## Sheet: Outside_household_contact_rate 
Outside household contact rate, m(ω)
Travis
probability	0.01	0.1	0.25	0.25	0.25	0.14
value (m)	2.2868	1.97962	1.57004	1.22873	1.02394	0.614365
value (R_t)	3.35	2.9	2.3	1.8	1.5	0.9
Williamson
probability	0.01	0.1	0.25	0.25	0.25	0.14
value (m)	2.26908	1.96654	1.51272	1.21018	0.983269	0.605088
value (R_t)	3	2.6	2	1.6	1.3	0.8
Hays
probability	0.01	0.1	0.25	0.25	0.25	0.14
value (m)	2.00112	1.80101	1.50084	1.20067	0.933855	0.600335
value (R_t)	3	2.7	2.25	1.8	1.4	0.9
Bastrop
probability	0.01	0.1	0.25	0.25	0.25	0.14
value (m)	1.89723	1.70097	1.43928	1.11217	0.915906	0.588796
value (R_t)	2.9	2.6	2.2	1.7	1.4	0.9
Burnet
probability	0.01	0.1	0.25	0.25	0.25	0.14
value (m)	1.88375	1.67825	1.4385	1.096	0.890498	0.582249
value (R_t)	2.75	2.45	2.1	1.6	1.3	0.85
Caldwell
probability	0.01	0.1	0.25	0.25	0.25	0.14
value (m)	1.85116	1.6563	1.42896	1.07172	0.876864	0.5521
value (R_t)	2.85	2.55	2.2	1.65	1.35	0.85
Blanco
probability	0.01	0.1	0.25	0.25	0.25	0.14
value (m)	1.81913	1.64421	1.39933	1.0495	0.874581	0.524749
value (R_t)	2.6	2.35	2	1.5	1.25	0.75
Note: It is defined as the number of close contacts that an infective makes with persons of other households and close contact being sufficient for transmitting the disease when the contact is with a susceptible person.

## Sheet: Relative susceptibility_(beta)
Susceptibility, β(ω)
Age group	Group A (age<20)	Group B (20 < age < 65)	Group C (age >=65)
Travis	Proportion of population in Group A	Proportion of population in Group B	Proportion of population in Group C
probability	0.26	0.64	0.1
0.5	0.65	1	1.91
0.5	0.8	1	1.52
Williamson	Proportion of population in Group A	Proportion of population in Group B	Proportion of population in Group C
probability	0.3	0.59	0.11
0.5	0.65	1	1.95455
0.5	0.8	1	1.54545
Hays	Proportion of population in Group A	Proportion of population in Group B	Proportion of population in Group C
probability	0.31	0.58	0.11
0.5	0.68	1	1.90182
0.5	0.8	1	1.56364
Susceptibility distribution is assumed to be same as Hays for Caldwell, Bastrop, Burnet and Blanco.
Note: The relative susceptibility captures the variation in susceptibility due to the differences in social mixing and biological susceptibility between individuals in different age groups

## Sheet: Relative infectivity_(lambda)
Infectivity, λ(ω)
Case-1: The younger population has lower infectivity compared to the older population (the older population’s biological infectivity outweights the higher social mixing of the younger population)
Age group	Group A (age<20)	Group B (20 < age < 65)	Group C (age >=65)
Travis	Proportion of population in Group A	Proportion of population in Group B	Proportion of population in Group C
probability	0.26	0.64	0.1
0.5	0.95	1	1.13
0.5	0.9	1	1.26
Williamson	Proportion of population in Group A	Proportion of population in Group B	Proportion of population in Group C
probability	0.3	0.59	0.11
0.5	0.95	1	1.13636
0.5	0.9	1	1.27273
Hays	Proportion of population in Group A	Proportion of population in Group B	Proportion of population in Group C
probability	0.31	0.58	0.11
0.5	0.95	1	1.14091
0.5	0.9	1	1.28182
Infectivity distribution is assumed to be same as Hays for Caldwell, Bastrop, Burnet and Blanco.
Case-2: The younger population has higher infectivity compared to the older population (the higher social mixing of the younger population outweighs the older population’s biological infectivity).
Age group	Group A (age<20)	Group B (20 < age < 65)	Group C (age >=65)
Travis	Proportion of population in Group A	Proportion of population in Group B	Proportion of population in Group C
probability	0.26	0.64	0.1
0.5	1.1	1	0.74
0.5	1.15	1	0.61
Williamson	Proportion of population in Group A	Proportion of population in Group B	Proportion of population in Group C
probability	0.3	0.59	0.11
0.5	1.1	1	0.727273
0.5	1.15	1	0.590909
Hays	Proportion of population in Group A	Proportion of population in Group B	Proportion of population in Group C
probability	0.31	0.58	0.11
0.5	1.1	1	0.718182
0.5	1.15	1	0.577273
Infectivity distribution is assumed to be same as Hays for Caldwell, Bastrop, Burnet and Blanco.
Note: The relative infectivity captures the variation in infectiousness between infected individuals due to the differences in social mixing and biological infectivity between individuals in different age groups.

## Sheet: Within_household_transmission_r
Within household transmission rate, b(ω)	0.4	0.3	0.2	0.1
Probability	0.1	0.4	0.4	0.1
Note:This parameter captures the transmissibility of a contagion within a household. The discrete distribution shows the variation in within household transmissibility.

## Sheet: Vaccine_efficacy_(epsilon)
Vaccine efficacy, ϵ(ω)	0.95	0.9	0.8	0.6
probability	0.2	0.3	0.35	0.15
Note: Distribution for efficacy of vaccines

## Sheet: Household_data_(Homogeneous)
Note: Demographic data used in homogeneous model, for each county the distribution of household sizes is shown. The second table is proportion of household sizes in each county. HH1 means household of size 1, HH2 is household of size 2, and so on.
Geographic Area Name	Total	HH1	HH2	HH3	HH4	HH5	HH6	HH7 or more
Bastrop County, Texas	25345	5994	8235	3815	3706	2182	766	647
Blanco County, Texas	4297	912	2009	651	361	268	36	60
Burnet County, Texas	16849	3970	7174	2480	1970	737	276	242
Caldwell County, Texas	13225	3047	4507	2079	1826	853	642	271
Hays County, Texas	70881	16219	24797	12172	9803	4752	1739	1399
Travis County, Texas	458484	143380	150814	66964	58341	25205	8375	5405
Williamson County, Texas	174754	39008	56985	30792	29327	12407	4250	1985
Geographic Area Name		HH1	HH2	HH3	HH4	HH5	HH6	HH7 or more
Bastrop County, Texas		0.236496	0.324916	0.150523	0.146222	0.0860919	0.0302229	0.0255277
Blanco County, Texas		0.212241	0.467535	0.151501	0.0840121	0.0623691	0.00837794	0.0139632
Burnet County, Texas		0.235622	0.425782	0.14719	0.116921	0.0437415	0.0163808	0.0143629
Caldwell County, Texas		0.230397	0.340794	0.157202	0.138072	0.0644991	0.0485444	0.0204915
Hays County, Texas		0.22882	0.34984	0.171724	0.138302	0.0670419	0.0245341	0.0197373
Travis County, Texas		0.312726	0.328941	0.146055	0.127248	0.0549747	0.0182667	0.0117889
Williamson County, Texas		0.223217	0.326087	0.176202	0.167819	0.0709969	0.0243199	0.0113588

## Sheet: Household_data_(Heterogeneous)
Note: Demographic data used in heterogeneous model, for each county the distribution of household types is shown. The second table is proportion of household types in each county. 1_1_0_0 means household of size 1 with 1 household member in age Group A, 0 in age group B and 0 in age group C.
County	Total	HHSIZE_Persons in group A_Persons in group B_Persons in group C	1_1_0_0	1_0_1_0	1_0_0_1	2_2_0_0	2_1_1_0	2_1_0_1	2_0_2_0	2_0_1_1	2_0_0_2	3_3_0_0	3_2_1_0	3_2_0_1	3_1_2_0	3_1_1_1	3_1_0_2	3_0_3_0	3_0_2_1	3_0_1_2	3_0_0_3	4_4_0_0	4_3_1_0	4_3_0_1	4_2_2_0	4_2_1_1	4_2_0_2	4_1_3_0	4_1_2_1	4_1_1_2	4_1_0_3	4_0_4_0	4_0_3_1	4_0_2_2	4_0_1_3	4_0_0_4	5_5_0_0	5_4_1_0	5_4_0_1	5_3_2_0	5_3_1_1	5_3_0_2	5_2_3_0	5_2_2_1	5_2_1_2	5_2_0_3	5_1_4_0	5_1_3_1	5_1_2_2
Travis	419499	Number of Households	1279	112117	28537	947	12770	396	103190	14233	19406	272	7810	29	36718	1103	250	15119	4007	2534	176	434	4106	0	40921	423	18	5288	770	330	32	4437	1007	583	68	0	47	1227	0	15658	136	20	3820	1065	133	0	1202	550	94
Travis	1	freq (h)	0.00278985	0.244558	0.062247	0.00206567	0.0278548	0.000863784	0.225086	0.0310461	0.0423298	0.000593306	0.0170357	6.32569e-05	0.080092	0.00240594	0.000545318	0.0329787	0.00874036	0.00552734	0.000383904	0.000946672	0.0089563	0	0.0892599	0.000922678	3.92629e-05	0.0115346	0.00167958	0.00071982	6.98007e-05	0.00967831	0.00219654	0.00127168	0.000148327	0	0.00010252	0.00267642	0	0.0341544	0.000296653	4.36254e-05	0.00833246	0.00232306	0.000290109	0	0.00262189	0.0011997	0.00020504
Williamson	174753	Number of Households	66	25750	12242	90	5316	69	33015	6521	12993	101	3803	0	18138	421	117	5692	1636	1323	224	7	1202	0	22826	203	43	2138	704	151	0	1142	246	368	6	12	0	261	0	8619	40	0	1417	680	82	0	785	166	160
Williamson	1	freq (h)	0.000378	0.147351	0.070053	0.000515	0.03042	0.000395	0.188924	0.037316	0.074351	0.000578	0.021762	0	0.103792	0.002409	0.00067	0.032572	0.009362	0.007571	0.001282	4e-05	0.006878	0	0.130619	0.001162	0.000246	0.012234	0.004029	0.000864	0	0.006535	0.001408	0.002106	3.4e-05	6.9e-05	0	0.001494	0	0.049321	0.000229	0	0.008109	0.003891	0.000469	0	0.004492	0.00095	0.000916
Hays	70867	Number of Households	798	11381	4143	371	2725	75	14980	2875	4492	58	1444	0	6278	254	25	2269	684	528	80	183	433	0	6382	130	0	1531	166	168	0	351	96	156	0	0	0	35	0	3146	0	20	472	77	52	0	267	53	59
Hays	1	freq (h)	0.011261	0.160597	0.058462	0.005235	0.038452	0.001058	0.211382	0.040569	0.063386	0.000818	0.020376	0	0.088588	0.003584	0.000353	0.032018	0.009652	0.007451	0.001129	0.002582	0.00611	0	0.090056	0.001834	0	0.021604	0.002342	0.002371	0	0.004953	0.001355	0.002201	0	0	0	0.000494	0	0.044393	0	0.000282	0.00666	0.001087	0.000734	0	0.003768	0.000748	0.000833
Household distribution is assumed to be same as Hays for Caldwell, Bastrop, Burnet and Blanco.
County	Total	HHSIZE_Persons in group A_Persons in group B_Persons in group C	1_1_0_0	1_0_1_0	1_0_0_1	2_2_0_0	2_1_1_0	2_1_0_1	2_0_2_0	2_0_1_1	2_0_0_2	3_3_0_0	3_2_1_0	3_2_0_1	3_1_2_0	3_1_1_1	3_1_0_2	3_0_3_0	3_0_2_1	3_0_1_2	3_0_0_3	4_4_0_0	4_3_1_0	4_3_0_1	4_2_2_0	4_2_1_1	4_2_0_2	4_1_3_0	4_1_2_1	4_1_1_2	4_1_0_3	4_0_4_0	4_0_3_1	4_0_2_2	4_0_1_3	4_0_0_4
Travis	419499	Number of Households	1279.58	112168	28549.9	947.427	12775.8	396.178	103237	14239.4	19414.7	272.123	7813.52	29.0131	36734.6	1103.5	250.113	15125.8	4008.81	2535.14	176.079	434.196	4107.85	0	40939.4	423.191	18.0081	5290.38	770.347	330.149	32.0144	4439	1007.45	583.263	68.0307	0
Travis	1	freq (h)	0.00305025	0.267385	0.068057	0.00225847	0.0304548	0.000944409	0.246095	0.0339439	0.0462808	0.000648685	0.0186258	6.91612e-05	0.0875677	0.00263051	0.000596218	0.0360569	0.00955618	0.00604326	0.000419737	0.00103503	0.00979228	0	0.0975913	0.0010088	4.29277e-05	0.0126112	0.00183635	0.000787007	7.63159e-05	0.0105817	0.00240156	0.00139038	0.000162171	0
Williamson	156112	Number of Households	65.809	25675.5	12206.6	89.7396	5300.62	68.8004	32919.5	6502.13	12955.4	100.708	3792	0	18085.5	419.782	116.661	5675.53	1631.27	1319.17	223.352	6.97975	1198.52	0	22760	202.413	42.8756	2131.81	701.963	150.563	0	1138.7	245.288	366.935	5.98264	11.9653
Williamson	1	freq (h)	0.00042155	0.164468	0.0781912	0.000574841	0.0339539	0.000440712	0.210871	0.0416504	0.0829879	0.000645099	0.0242902	0	0.11585	0.00268898	0.000747293	0.0363555	0.0104493	0.00845016	0.00143072	4.47099e-05	0.00767732	0	0.145792	0.00129659	0.000274646	0.0136557	0.00449653	0.000964456	0	0.0072941	0.00157123	0.00235046	3.83227e-05	7.66455e-05
Bastrop	21750	Number of Households	293.053	4179.49	1521.45	87.1453	640.083	17.617	3518.7	675.317	1055.14	29.9184	744.865	0	3238.41	131.022	12.8959	1170.43	352.831	272.361	41.2668	114.308	270.467	0	3986.42	81.2026	0	956.317	103.689	104.939	0	876.988	239.86	389.772	0	0
Bastrop	1.1543	freq (h)	0.0134737	0.192161	0.0699518	0.00400668	0.0294291	0.000809976	0.161779	0.0310491	0.0485122	0.00137556	0.0342467	0	0.148892	0.006024	0.000592914	0.0538128	0.0162221	0.0125223	0.00189732	0.00525555	0.0124353	0	0.183284	0.00373345	0	0.0439686	0.00476733	0.00482477	0	0.0403213	0.011028	0.0179206	0	0
Caldwell	11459	Number of Households	148.971	2124.61	773.418	88.5992	650.762	17.9109	3577.4	686.584	1072.74	45.6263	1135.94	0	4938.66	199.812	19.6665	1784.93	538.076	415.357	62.9329	232.431	549.959	0	8105.86	165.115	0	1944.54	210.839	213.379	0	445.81	121.931	198.138	0	0
Caldwell	2.65905	freq (h)	0.0130004	0.18541	0.0674943	0.00773184	0.0567905	0.00156304	0.312191	0.0599166	0.0936157	0.0039817	0.0991307	0	0.430985	0.0174371	0.00171625	0.155767	0.0469566	0.0362472	0.005492	0.0202837	0.0479936	0	0.707379	0.0144092	0	0.169696	0.0183994	0.0186211	0	0.0389047	0.0106406	0.017291	0	0
Hays	62991	Number of Households	792.964	11309.2	4116.86	471.608	3463.97	95.3386	19042.3	3654.65	5710.15	242.866	6046.53	0	26288.2	1063.59	104.684	9501.1	2864.15	2210.92	334.988	1237.21	2927.4	0	43147	878.895	0	10350.7	1122.28	1135.8	0	2373.02	649.03	1054.67	0	0
Hays	2.57481	freq (h)	0.0125885	0.179536	0.0653563	0.00748691	0.0549915	0.00151353	0.302302	0.0580185	0.0906502	0.00385557	0.0959904	0	0.417332	0.0168847	0.00166188	0.150833	0.0454691	0.035099	0.00531803	0.0196411	0.0464733	0	0.684971	0.0139527	0	0.16432	0.0178165	0.0180312	0	0.0376723	0.0103035	0.0167433	0	0
Burnet	15594	Number of Households	194.098	2768.2	1007.7	115.438	847.892	23.3365	4661.07	894.565	1397.7	59.4475	1480.04	0	6434.68	260.339	25.6239	2325.63	701.071	541.177	81.9966	302.839	716.553	0	10561.3	215.131	0	2533.58	274.706	278.016	0	580.855	158.866	258.158	0	0
Burnet	2.54585	freq (h)	0.0124469	0.177517	0.0646211	0.0074027	0.0543729	0.0014965	0.298902	0.0573659	0.0896306	0.0038122	0.0949107	0	0.412638	0.0166948	0.00164319	0.149136	0.0449577	0.0347042	0.00525821	0.0194202	0.0459505	0	0.677266	0.0137958	0	0.162472	0.0176161	0.0178284	0	0.0372486	0.0101876	0.0165549	0	0
Blanco	3933	Number of Households	44.5887	635.919	231.492	26.5187	194.78	5.36092	1070.75	205.502	321.083	13.6565	339.999	0	1478.19	59.8059	5.8864	534.25	161.052	124.321	18.8365	69.569	164.609	0	2426.17	49.4206	0	582.023	63.1063	63.8666	0	133.436	36.4952	59.3047	0	0
Blanco	2.31884	freq (h)	0.0113371	0.161688	0.0588589	0.00674261	0.0495246	0.00136306	0.272249	0.0522507	0.0816383	0.00347227	0.0864477	0	0.375844	0.0152062	0.00149667	0.135838	0.0409489	0.0316097	0.00478934	0.0176885	0.0418532	0	0.616875	0.0125656	0	0.147984	0.0160453	0.0162387	0	0.0339272	0.00927923	0.0150787	0	0
[truncated: 72 more columns]

## Sheet: Scenarios_(Homogeneous)
Distribution of scenarios created from combining multiple discrete distributions of parameters for homogeneous model fro each county
Travis
Probability	Contact Rate	Transimission Rate	Vaccine Efficacy
0.0002	2.2868	0.4	0.95
0.0003	2.2868	0.4	0.9
0.00035	2.2868	0.4	0.8
0.00015	2.2868	0.4	0.6
0.0008	2.2868	0.3	0.95
0.0012	2.2868	0.3	0.9
0.0014	2.2868	0.3	0.8
0.0006	2.2868	0.3	0.6
0.0008	2.2868	0.2	0.95
0.0012	2.2868	0.2	0.9
0.0014	2.2868	0.2	0.8
0.0006	2.2868	0.2	0.6
0.0002	2.2868	0.1	0.95
0.0003	2.2868	0.1	0.9
0.00035	2.2868	0.1	0.8
0.00015	2.2868	0.1	0.6
0.002	1.97962	0.4	0.95
0.003	1.97962	0.4	0.9
0.0035	1.97962	0.4	0.8
0.0015	1.97962	0.4	0.6
0.008	1.97962	0.3	0.95
0.012	1.97962	0.3	0.9
0.014	1.97962	0.3	0.8
0.006	1.97962	0.3	0.6
0.008	1.97962	0.2	0.95
0.012	1.97962	0.2	0.9
0.014	1.97962	0.2	0.8
0.006	1.97962	0.2	0.6
0.002	1.97962	0.1	0.95
0.003	1.97962	0.1	0.9
0.0035	1.97962	0.1	0.8
0.0015	1.97962	0.1	0.6
0.005	1.57004	0.4	0.95
0.0075	1.57004	0.4	0.9
0.00875	1.57004	0.4	0.8
0.00375	1.57004	0.4	0.6
0.02	1.57004	0.3	0.95
0.03	1.57004	0.3	0.9
0.035	1.57004	0.3	0.8
0.015	1.57004	0.3	0.6
0.02	1.57004	0.2	0.95
0.03	1.57004	0.2	0.9
0.035	1.57004	0.2	0.8
0.015	1.57004	0.2	0.6
0.005	1.57004	0.1	0.95
0.0075	1.57004	0.1	0.9
0.00875	1.57004	0.1	0.8
0.00375	1.57004	0.1	0.6
0.005	1.22873	0.4	0.95
0.0075	1.22873	0.4	0.9
0.00875	1.22873	0.4	0.8
0.00375	1.22873	0.4	0.6
0.02	1.22873	0.3	0.95
0.03	1.22873	0.3	0.9
0.035	1.22873	0.3	0.8
0.015	1.22873	0.3	0.6
0.02	1.22873	0.2	0.95
0.03	1.22873	0.2	0.9
0.035	1.22873	0.2	0.8
0.015	1.22873	0.2	0.6
0.005	1.22873	0.1	0.95
0.0075	1.22873	0.1	0.9
0.00875	1.22873	0.1	0.8
0.00375	1.22873	0.1	0.6
0.005	1.02394	0.4	0.95
0.0075	1.02394	0.4	0.9
0.00875	1.02394	0.4	0.8
0.00375	1.02394	0.4	0.6
0.02	1.02394	0.3	0.95
0.03	1.02394	0.3	0.9
0.035	1.02394	0.3	0.8
0.015	1.02394	0.3	0.6
0.02	1.02394	0.2	0.95
0.03	1.02394	0.2	0.9
0.035	1.02394	0.2	0.8
0.015	1.02394	0.2	0.6
0.005	1.02394	0.1	0.95
0.0075	1.02394	0.1	0.9
0.00875	1.02394	0.1	0.8
0.00375	1.02394	0.1	0.6
0.0028	0.614365	0.4	0.95
0.0042	0.614365	0.4	0.9
0.0049	0.614365	0.4	0.8
0.0021	0.614365	0.4	0.6
0.0112	0.614365	0.3	0.95
0.0168	0.614365	0.3	0.9
0.0196	0.614365	0.3	0.8
0.0084	0.614365	0.3	0.6
0.0112	0.614365	0.2	0.95
0.0168	0.614365	0.2	0.9
0.0196	0.614365	0.2	0.8
0.0084	0.614365	0.2	0.6
0.0028	0.614365	0.1	0.95
0.0042	0.614365	0.1	0.9
0.0049	0.614365	0.1	0.8
0.0021	0.614365	0.1	0.6
Williamson
Probability	Contact Rate	Transimission Rate	Vaccine Efficacy
0.0002	2.26908	0.4	0.95
0.0003	2.26908	0.4	0.9
0.00035	2.26908	0.4	0.8
0.00015	2.26908	0.4	0.6
0.0008	2.26908	0.3	0.95
0.0012	2.26908	0.3	0.9
0.0014	2.26908	0.3	0.8
0.0006	2.26908	0.3	0.6
0.0008	2.26908	0.2	0.95
0.0012	2.26908	0.2	0.9
0.0014	2.26908	0.2	0.8
0.0006	2.26908	0.2	0.6
0.0002	2.26908	0.1	0.95
0.0003	2.26908	0.1	0.9
0.00035	2.26908	0.1	0.8
0.00015	2.26908	0.1	0.6
0.002	1.96654	0.4	0.95
0.003	1.96654	0.4	0.9
0.0035	1.96654	0.4	0.8
0.0015	1.96654	0.4	0.6
0.008	1.96654	0.3	0.95
0.012	1.96654	0.3	0.9
0.014	1.96654	0.3	0.8
0.006	1.96654	0.3	0.6
0.008	1.96654	0.2	0.95
0.012	1.96654	0.2	0.9
0.014	1.96654	0.2	0.8
0.006	1.96654	0.2	0.6
0.002	1.96654	0.1	0.95
0.003	1.96654	0.1	0.9
0.0035	1.96654	0.1	0.8
0.0015	1.96654	0.1	0.6
0.005	1.51272	0.4	0.95
0.0075	1.51272	0.4	0.9
0.00875	1.51272	0.4	0.8
0.00375	1.51272	0.4	0.6
0.02	1.51272	0.3	0.95
0.03	1.51272	0.3	0.9
0.035	1.51272	0.3	0.8
0.015	1.51272	0.3	0.6
0.02	1.51272	0.2	0.95
0.03	1.51272	0.2	0.9
0.035	1.51272	0.2	0.8
0.015	1.51272	0.2	0.6
0.005	1.51272	0.1	0.95
0.0075	1.51272	0.1	0.9
0.00875	1.51272	0.1	0.8
0.00375	1.51272	0.1	0.6
0.005	1.21018	0.4	0.95
0.0075	1.21018	0.4	0.9
0.00875	1.21018	0.4	0.8
0.00375	1.21018	0.4	0.6
0.02	1.21018	0.3	0.95
0.03	1.21018	0.3	0.9
0.035	1.21018	0.3	0.8
0.015	1.21018	0.3	0.6
0.02	1.21018	0.2	0.95
0.03	1.21018	0.2	0.9
0.035	1.21018	0.2	0.8
0.015	1.21018	0.2	0.6
0.005	1.21018	0.1	0.95
0.0075	1.21018	0.1	0.9
0.00875	1.21018	0.1	0.8
0.00375	1.21018	0.1	0.6
0.005	0.983269	0.4	0.95
0.0075	0.983269	0.4	0.9
0.00875	0.983269	0.4	0.8
0.00375	0.983269	0.4	0.6
0.02	0.983269	0.3	0.95
0.03	0.983269	0.3	0.9
0.035	0.983269	0.3	0.8
0.015	0.983269	0.3	0.6
0.02	0.983269	0.2	0.95
0.03	0.983269	0.2	0.9
0.035	0.983269	0.2	0.8
0.015	0.983269	0.2	0.6
0.005	0.983269	0.1	0.95
0.0075	0.983269	0.1	0.9
0.00875	0.983269	0.1	0.8
0.00375	0.983269	0.1	0.6
0.0028	0.605088	0.4	0.95
0.0042	0.605088	0.4	0.9
0.0049	0.605088	0.4	0.8
0.0021	0.605088	0.4	0.6
0.0112	0.605088	0.3	0.95
0.0168	0.605088	0.3	0.9
0.0196	0.605088	0.3	0.8
0.0084	0.605088	0.3	0.6
0.0112	0.605088	0.2	0.95
0.0168	0.605088	0.2	0.9
0.0196	0.605088	0.2	0.8
0.0084	0.605088	0.2	0.6
0.0028	0.605088	0.1	0.95
0.0042	0.605088	0.1	0.9
0.0049	0.605088	0.1	0.8
0.0021	0.605088	0.1	0.6
Bastrop
Probability	Contact Rate	Transimission Rate	Vaccine Efficacy
0.0002	2.00112	0.4	0.95
0.0003	2.00112	0.4	0.9
0.00035	2.00112	0.4	0.8
0.00015	2.00112	0.4	0.6
0.0008	2.00112	0.3	0.95
0.0012	2.00112	0.3	0.9
0.0014	2.00112	0.3	0.8
0.0006	2.00112	0.3	0.6
0.0008	2.00112	0.2	0.95
0.0012	2.00112	0.2	0.9
0.0014	2.00112	0.2	0.8
0.0006	2.00112	0.2	0.6
0.0002	2.00112	0.1	0.95
0.0003	2.00112	0.1	0.9
0.00035	2.00112	0.1	0.8
0.00015	2.00112	0.1	0.6
0.002	1.80101	0.4	0.95
0.003	1.80101	0.4	0.9
0.0035	1.80101	0.4	0.8
0.0015	1.80101	0.4	0.6
0.008	1.80101	0.3	0.95
0.012	1.80101	0.3	0.9
0.014	1.80101	0.3	0.8
0.006	1.80101	0.3	0.6
0.008	1.80101	0.2	0.95
0.012	1.80101	0.2	0.9
0.014	1.80101	0.2	0.8
0.006	1.80101	0.2	0.6
0.002	1.80101	0.1	0.95
0.003	1.80101	0.1	0.9
0.0035	1.80101	0.1	0.8
0.0015	1.80101	0.1	0.6
0.005	1.50084	0.4	0.95
0.0075	1.50084	0.4	0.9
0.00875	1.50084	0.4	0.8
0.00375	1.50084	0.4	0.6
0.02	1.50084	0.3	0.95
0.03	1.50084	0.3	0.9
0.035	1.50084	0.3	0.8
0.015	1.50084	0.3	0.6
0.02	1.50084	0.2	0.95
0.03	1.50084	0.2	0.9
0.035	1.50084	0.2	0.8
0.015	1.50084	0.2	0.6
0.005	1.50084	0.1	0.95
0.0075	1.50084	0.1	0.9
0.00875	1.50084	0.1	0.8
0.00375	1.50084	0.1	0.6
0.005	1.20067	0.4	0.95
0.0075	1.20067	0.4	0.9
0.00875	1.20067	0.4	0.8
0.00375	1.20067	0.4	0.6
0.02	1.20067	0.3	0.95
0.03	1.20067	0.3	0.9
0.035	1.20067	0.3	0.8
0.015	1.20067	0.3	0.6
0.02	1.20067	0.2	0.95
0.03	1.20067	0.2	0.9
0.035	1.20067	0.2	0.8
0.015	1.20067	0.2	0.6
0.005	1.20067	0.1	0.95
0.0075	1.20067	0.1	0.9
0.00875	1.20067	0.1	0.8
0.00375	1.20067	0.1	0.6
0.005	0.933855	0.4	0.95
0.0075	0.933855	0.4	0.9
0.00875	0.933855	0.4	0.8
0.00375	0.933855	0.4	0.6
0.02	0.933855	0.3	0.95
0.03	0.933855	0.3	0.9
0.035	0.933855	0.3	0.8
0.015	0.933855	0.3	0.6
0.02	0.933855	0.2	0.95
0.03	0.933855	0.2	0.9
0.035	0.933855	0.2	0.8
0.015	0.933855	0.2	0.6
0.005	0.933855	0.1	0.95
0.0075	0.933855	0.1	0.9
0.00875	0.933855	0.1	0.8
0.00375	0.933855	0.1	0.6
0.0028	0.600335	0.4	0.95
0.0042	0.600335	0.4	0.9
0.0049	0.600335	0.4	0.8
0.0021	0.600335	0.4	0.6
0.0112	0.600335	0.3	0.95
0.0168	0.600335	0.3	0.9
0.0196	0.600335	0.3	0.8
0.0084	0.600335	0.3	0.6
0.0112	0.600335	0.2	0.95
0.0168	0.600335	0.2	0.9
0.0196	0.600335	0.2	0.8
0.0084	0.600335	0.2	0.6
0.0028	0.600335	0.1	0.95
0.0042	0.600335	0.1	0.9
0.0049	0.600335	0.1	0.8
0.0021	0.600335	0.1	0.6
Caldwell
Probability	Contact Rate	Transimission Rate	Vaccine Efficacy
0.0002	1.89723	0.4	0.95
0.0003	1.89723	0.4	0.9
0.00035	1.89723	0.4	0.8
0.00015	1.89723	0.4	0.6
0.0008	1.89723	0.3	0.95
0.0012	1.89723	0.3	0.9
0.0014	1.89723	0.3	0.8
0.0006	1.89723	0.3	0.6
0.0008	1.89723	0.2	0.95
0.0012	1.89723	0.2	0.9
0.0014	1.89723	0.2	0.8
0.0006	1.89723	0.2	0.6
0.0002	1.89723	0.1	0.95
0.0003	1.89723	0.1	0.9
0.00035	1.89723	0.1	0.8
0.00015	1.89723	0.1	0.6
0.002	1.70097	0.4	0.95
0.003	1.70097	0.4	0.9
0.0035	1.70097	0.4	0.8
0.0015	1.70097	0.4	0.6
0.008	1.70097	0.3	0.95
0.012	1.70097	0.3	0.9
0.014	1.70097	0.3	0.8
0.006	1.70097	0.3	0.6
0.008	1.70097	0.2	0.95
0.012	1.70097	0.2	0.9
0.014	1.70097	0.2	0.8
0.006	1.70097	0.2	0.6
0.002	1.70097	0.1	0.95
0.003	1.70097	0.1	0.9
0.0035	1.70097	0.1	0.8
0.0015	1.70097	0.1	0.6
0.005	1.43928	0.4	0.95
0.0075	1.43928	0.4	0.9
0.00875	1.43928	0.4	0.8
0.00375	1.43928	0.4	0.6
0.02	1.43928	0.3	0.95
0.03	1.43928	0.3	0.9
0.035	1.43928	0.3	0.8
0.015	1.43928	0.3	0.6
0.02	1.43928	0.2	0.95
0.03	1.43928	0.2	0.9
0.035	1.43928	0.2	0.8
0.015	1.43928	0.2	0.6
0.005	1.43928	0.1	0.95
0.0075	1.43928	0.1	0.9
0.00875	1.43928	0.1	0.8
0.00375	1.43928	0.1	0.6
0.005	1.11217	0.4	0.95
0.0075	1.11217	0.4	0.9
0.00875	1.11217	0.4	0.8
0.00375	1.11217	0.4	0.6
0.02	1.11217	0.3	0.95
0.03	1.11217	0.3	0.9
0.035	1.11217	0.3	0.8
0.015	1.11217	0.3	0.6
0.02	1.11217	0.2	0.95
0.03	1.11217	0.2	0.9
0.035	1.11217	0.2	0.8
0.015	1.11217	0.2	0.6
0.005	1.11217	0.1	0.95
0.0075	1.11217	0.1	0.9
0.00875	1.11217	0.1	0.8
0.00375	1.11217	0.1	0.6
0.005	0.915906	0.4	0.95
0.0075	0.915906	0.4	0.9
0.00875	0.915906	0.4	0.8
0.00375	0.915906	0.4	0.6
0.02	0.915906	0.3	0.95
0.03	0.915906	0.3	0.9
0.035	0.915906	0.3	0.8
0.015	0.915906	0.3	0.6
0.02	0.915906	0.2	0.95
0.03	0.915906	0.2	0.9
0.035	0.915906	0.2	0.8
0.015	0.915906	0.2	0.6
0.005	0.915906	0.1	0.95
0.0075	0.915906	0.1	0.9
0.00875	0.915906	0.1	0.8
0.00375	0.915906	0.1	0.6
0.0028	0.588796	0.4	0.95
0.0042	0.588796	0.4	0.9
0.0049	0.588796	0.4	0.8
0.0021	0.588796	0.4	0.6
0.0112	0.588796	0.3	0.95
0.0168	0.588796	0.3	0.9
0.0196	0.588796	0.3	0.8
0.0084	0.588796	0.3	0.6
0.0112	0.588796	0.2	0.95
0.0168	0.588796	0.2	0.9
0.0196	0.588796	0.2	0.8
0.0084	0.588796	0.2	0.6
0.0028	0.588796	0.1	0.95
0.0042	0.588796	0.1	0.9
0.0049	0.588796	0.1	0.8
0.0021	0.588796	0.1	0.6
Hays
Probability	Contact Rate	Transimission Rate	Vaccine Efficacy
0.0002	1.88375	0.4	0.95
0.0003	1.88375	0.4	0.9
0.00035	1.88375	0.4	0.8
0.00015	1.88375	0.4	0.6
0.0008	1.88375	0.3	0.95
0.0012	1.88375	0.3	0.9
0.0014	1.88375	0.3	0.8
0.0006	1.88375	0.3	0.6
0.0008	1.88375	0.2	0.95
0.0012	1.88375	0.2	0.9
0.0014	1.88375	0.2	0.8
0.0006	1.88375	0.2	0.6
0.0002	1.88375	0.1	0.95
0.0003	1.88375	0.1	0.9
0.00035	1.88375	0.1	0.8
0.00015	1.88375	0.1	0.6
0.002	1.67825	0.4	0.95
0.003	1.67825	0.4	0.9
0.0035	1.67825	0.4	0.8
0.0015	1.67825	0.4	0.6
0.008	1.67825	0.3	0.95
0.012	1.67825	0.3	0.9
0.014	1.67825	0.3	0.8
0.006	1.67825	0.3	0.6
0.008	1.67825	0.2	0.95
0.012	1.67825	0.2	0.9
0.014	1.67825	0.2	0.8
0.006	1.67825	0.2	0.6
0.002	1.67825	0.1	0.95
0.003	1.67825	0.1	0.9
0.0035	1.67825	0.1	0.8
0.0015	1.67825	0.1	0.6
0.005	1.4385	0.4	0.95
0.0075	1.4385	0.4	0.9
0.00875	1.4385	0.4	0.8
0.00375	1.4385	0.4	0.6
0.02	1.4385	0.3	0.95
0.03	1.4385	0.3	0.9
0.035	1.4385	0.3	0.8
0.015	1.4385	0.3	0.6
0.02	1.4385	0.2	0.95
0.03	1.4385	0.2	0.9
0.035	1.4385	0.2	0.8
0.015	1.4385	0.2	0.6
0.005	1.4385	0.1	0.95
0.0075	1.4385	0.1	0.9
0.00875	1.4385	0.1	0.8
0.00375	1.4385	0.1	0.6
0.005	1.096	0.4	0.95
0.0075	1.096	0.4	0.9
0.00875	1.096	0.4	0.8
0.00375	1.096	0.4	0.6
0.02	1.096	0.3	0.95
0.03	1.096	0.3	0.9
0.035	1.096	0.3	0.8
0.015	1.096	0.3	0.6
0.02	1.096	0.2	0.95
0.03	1.096	0.2	0.9
0.035	1.096	0.2	0.8
0.015	1.096	0.2	0.6
0.005	1.096	0.1	0.95
0.0075	1.096	0.1	0.9
0.00875	1.096	0.1	0.8
0.00375	1.096	0.1	0.6
0.005	0.890498	0.4	0.95
0.0075	0.890498	0.4	0.9
0.00875	0.890498	0.4	0.8
0.00375	0.890498	0.4	0.6
0.02	0.890498	0.3	0.95
0.03	0.890498	0.3	0.9
0.035	0.890498	0.3	0.8
0.015	0.890498	0.3	0.6
0.02	0.890498	0.2	0.95
0.03	0.890498	0.2	0.9
0.035	0.890498	0.2	0.8
0.015	0.890498	0.2	0.6
0.005	0.890498	0.1	0.95
0.0075	0.890498	0.1	0.9
0.00875	0.890498	0.1	0.8
0.00375	0.890498	0.1	0.6
0.0028	0.582249	0.4	0.95
0.0042	0.582249	0.4	0.9
0.0049	0.582249	0.4	0.8
0.0021	0.582249	0.4	0.6
0.0112	0.582249	0.3	0.95
0.0168	0.582249	0.3	0.9
0.0196	0.582249	0.3	0.8
0.0084	0.582249	0.3	0.6
0.0112	0.582249	0.2	0.95
0.0168	0.582249	0.2	0.9
0.0196	0.582249	0.2	0.8
0.0084	0.582249	0.2	0.6
0.0028	0.582249	0.1	0.95
0.0042	0.582249	0.1	0.9
0.0049	0.582249	0.1	0.8
0.0021	0.582249	0.1	0.6
Burnet
Probability	Contact Rate	Transimission Rate	Vaccine Efficacy
0.0002	1.85116	0.4	0.95
0.0003	1.85116	0.4	0.9
0.00035	1.85116	0.4	0.8
0.00015	1.85116	0.4	0.6
0.0008	1.85116	0.3	0.95
0.0012	1.85116	0.3	0.9
0.0014	1.85116	0.3	0.8
0.0006	1.85116	0.3	0.6
0.0008	1.85116	0.2	0.95
0.0012	1.85116	0.2	0.9
0.0014	1.85116	0.2	0.8
0.0006	1.85116	0.2	0.6
0.0002	1.85116	0.1	0.95
0.0003	1.85116	0.1	0.9
0.00035	1.85116	0.1	0.8
0.00015	1.85116	0.1	0.6
0.002	1.6563	0.4	0.95
0.003	1.6563	0.4	0.9
0.0035	1.6563	0.4	0.8
0.0015	1.6563	0.4	0.6
0.008	1.6563	0.3	0.95
0.012	1.6563	0.3	0.9
0.014	1.6563	0.3	0.8
0.006	1.6563	0.3	0.6
0.008	1.6563	0.2	0.95
0.012	1.6563	0.2	0.9
0.014	1.6563	0.2	0.8
0.006	1.6563	0.2	0.6
0.002	1.6563	0.1	0.95
0.003	1.6563	0.1	0.9
0.0035	1.6563	0.1	0.8
0.0015	1.6563	0.1	0.6
0.005	1.42896	0.4	0.95
0.0075	1.42896	0.4	0.9
0.00875	1.42896	0.4	0.8
0.00375	1.42896	0.4	0.6
0.02	1.42896	0.3	0.95
0.03	1.42896	0.3	0.9
0.035	1.42896	0.3	0.8
0.015	1.42896	0.3	0.6
0.02	1.42896	0.2	0.95
0.03	1.42896	0.2	0.9
0.035	1.42896	0.2	0.8
0.015	1.42896	0.2	0.6
0.005	1.42896	0.1	0.95
0.0075	1.42896	0.1	0.9
0.00875	1.42896	0.1	0.8
0.00375	1.42896	0.1	0.6
0.005	1.07172	0.4	0.95
0.0075	1.07172	0.4	0.9
0.00875	1.07172	0.4	0.8
0.00375	1.07172	0.4	0.6
0.02	1.07172	0.3	0.95
0.03	1.07172	0.3	0.9
0.035	1.07172	0.3	0.8
0.015	1.07172	0.3	0.6
0.02	1.07172	0.2	0.95
0.03	1.07172	0.2	0.9
0.035	1.07172	0.2	0.8
0.015	1.07172	0.2	0.6
0.005	1.07172	0.1	0.95
0.0075	1.07172	0.1	0.9
0.00875	1.07172	0.1	0.8
0.00375	1.07172	0.1	0.6
0.005	0.876864	0.4	0.95
0.0075	0.876864	0.4	0.9
0.00875	0.876864	0.4	0.8
0.00375	0.876864	0.4	0.6
0.02	0.876864	0.3	0.95
0.03	0.876864	0.3	0.9
0.035	0.876864	0.3	0.8
0.015	0.876864	0.3	0.6
0.02	0.876864	0.2	0.95
0.03	0.876864	0.2	0.9
0.035	0.876864	0.2	0.8
0.015	0.876864	0.2	0.6
0.005	0.876864	0.1	0.95
0.0075	0.876864	0.1	0.9
0.00875	0.876864	0.1	0.8
0.00375	0.876864	0.1	0.6
0.0028	0.5521	0.4	0.95
0.0042	0.5521	0.4	0.9
0.0049	0.5521	0.4	0.8
0.0021	0.5521	0.4	0.6
0.0112	0.5521	0.3	0.95
0.0168	0.5521	0.3	0.9
0.0196	0.5521	0.3	0.8
0.0084	0.5521	0.3	0.6
0.0112	0.5521	0.2	0.95
0.0168	0.5521	0.2	0.9
0.0196	0.5521	0.2	0.8
0.0084	0.5521	0.2	0.6
0.0028	0.5521	0.1	0.95
0.0042	0.5521	0.1	0.9
0.0049	0.5521	0.1	0.8
0.0021	0.5521	0.1	0.6
Blanco
Probability	Contact Rate	Transimission Rate	Vaccine Efficacy
# scenario parameter prob, m, b, e for community 7
0.0002	1.81913	0.4	0.95
0.0003	1.81913	0.4	0.9
0.00035	1.81913	0.4	0.8
0.00015	1.81913	0.4	0.6
0.0008	1.81913	0.3	0.95
0.0012	1.81913	0.3	0.9
0.0014	1.81913	0.3	0.8
0.0006	1.81913	0.3	0.6
0.0008	1.81913	0.2	0.95
0.0012	1.81913	0.2	0.9
0.0014	1.81913	0.2	0.8
0.0006	1.81913	0.2	0.6
0.0002	1.81913	0.1	0.95
0.0003	1.81913	0.1	0.9
0.00035	1.81913	0.1	0.8
0.00015	1.81913	0.1	0.6
0.002	1.64421	0.4	0.95
0.003	1.64421	0.4	0.9
0.0035	1.64421	0.4	0.8
0.0015	1.64421	0.4	0.6
0.008	1.64421	0.3	0.95
0.012	1.64421	0.3	0.9
0.014	1.64421	0.3	0.8
0.006	1.64421	0.3	0.6
0.008	1.64421	0.2	0.95
0.012	1.64421	0.2	0.9
0.014	1.64421	0.2	0.8
0.006	1.64421	0.2	0.6
0.002	1.64421	0.1	0.95
0.003	1.64421	0.1	0.9
0.0035	1.64421	0.1	0.8
0.0015	1.64421	0.1	0.6
0.005	1.39933	0.4	0.95
0.0075	1.39933	0.4	0.9
0.00875	1.39933	0.4	0.8
0.00375	1.39933	0.4	0.6
0.02	1.39933	0.3	0.95
0.03	1.39933	0.3	0.9
0.035	1.39933	0.3	0.8
0.015	1.39933	0.3	0.6
0.02	1.39933	0.2	0.95
0.03	1.39933	0.2	0.9
0.035	1.39933	0.2	0.8
0.015	1.39933	0.2	0.6
0.005	1.39933	0.1	0.95
0.0075	1.39933	0.1	0.9
0.00875	1.39933	0.1	0.8
0.00375	1.39933	0.1	0.6
0.005	1.0495	0.4	0.95
0.0075	1.0495	0.4	0.9
0.00875	1.0495	0.4	0.8
0.00375	1.0495	0.4	0.6
0.02	1.0495	0.3	0.95
0.03	1.0495	0.3	0.9
0.035	1.0495	0.3	0.8
0.015	1.0495	0.3	0.6
0.02	1.0495	0.2	0.95
0.03	1.0495	0.2	0.9
0.035	1.0495	0.2	0.8
0.015	1.0495	0.2	0.6
0.005	1.0495	0.1	0.95
0.0075	1.0495	0.1	0.9
0.00875	1.0495	0.1	0.8
0.00375	1.0495	0.1	0.6
0.005	0.874581	0.4	0.95
0.0075	0.874581	0.4	0.9
0.00875	0.874581	0.4	0.8
0.00375	0.874581	0.4	0.6
0.02	0.874581	0.3	0.95
0.03	0.874581	0.3	0.9
0.035	0.874581	0.3	0.8
0.015	0.874581	0.3	0.6
0.02	0.874581	0.2	0.95
0.03	0.874581	0.2	0.9
0.035	0.874581	0.2	0.8
0.015	0.874581	0.2	0.6
0.005	0.874581	0.1	0.95
0.0075	0.874581	0.1	0.9
0.00875	0.874581	0.1	0.8
0.00375	0.874581	0.1	0.6
0.0028	0.524749	0.4	0.95
0.0042	0.524749	0.4	0.9
0.0049	0.524749	0.4	0.8
0.0021	0.524749	0.4	0.6
0.0112	0.524749	0.3	0.95
0.0168	0.524749	0.3	0.9
0.0196	0.524749	0.3	0.8
0.0084	0.524749	0.3	0.6
0.0112	0.524749	0.2	0.95
0.0168	0.524749	0.2	0.9
0.0196	0.524749	0.2	0.8
0.0084	0.524749	0.2	0.6
0.0028	0.524749	0.1	0.95
0.0042	0.524749	0.1	0.9
0.0049	0.524749	0.1	0.8
0.0021	0.524749	0.1	0.6

## Sheet: Scenarios_(Heterogeneous)
Distribution of scenarios created from combining multiple discrete distributions of parameters for heterogeneous model for each county
Travis
Probability	Contact Rate	Transmission Rate	Vaccine Efficacy	Susceptibility (GroupA)	Susceptibility (GroupB)	Susceptibility (GroupC)	Infectivity (GroupA)	Infectivity (GroupB)	Infectivity (GroupC)
5e-05	2.2868	0.4	0.95	0.65	1	1.91	0.95	1	1.13
5e-05	2.2868	0.4	0.95	0.65	1	1.91	0.9	1	1.26
5e-05	2.2868	0.4	0.95	0.8	1	1.52	0.95	1	1.13
5e-05	2.2868	0.4	0.95	0.8	1	1.52	0.9	1	1.26
7.5e-05	2.2868	0.4	0.9	0.65	1	1.91	0.95	1	1.13
7.5e-05	2.2868	0.4	0.9	0.65	1	1.91	0.9	1	1.26
7.5e-05	2.2868	0.4	0.9	0.8	1	1.52	0.95	1	1.13
7.5e-05	2.2868	0.4	0.9	0.8	1	1.52	0.9	1	1.26
8.75e-05	2.2868	0.4	0.8	0.65	1	1.91	0.95	1	1.13
8.75e-05	2.2868	0.4	0.8	0.65	1	1.91	0.9	1	1.26
8.75e-05	2.2868	0.4	0.8	0.8	1	1.52	0.95	1	1.13
8.75e-05	2.2868	0.4	0.8	0.8	1	1.52	0.9	1	1.26
3.75e-05	2.2868	0.4	0.6	0.65	1	1.91	0.95	1	1.13
3.75e-05	2.2868	0.4	0.6	0.65	1	1.91	0.9	1	1.26
3.75e-05	2.2868	0.4	0.6	0.8	1	1.52	0.95	1	1.13
3.75e-05	2.2868	0.4	0.6	0.8	1	1.52	0.9	1	1.26
0.0002	2.2868	0.3	0.95	0.65	1	1.91	0.95	1	1.13
0.0002	2.2868	0.3	0.95	0.65	1	1.91	0.9	1	1.26
0.0002	2.2868	0.3	0.95	0.8	1	1.52	0.95	1	1.13
0.0002	2.2868	0.3	0.95	0.8	1	1.52	0.9	1	1.26
0.0003	2.2868	0.3	0.9	0.65	1	1.91	0.95	1	1.13
0.0003	2.2868	0.3	0.9	0.65	1	1.91	0.9	1	1.26
0.0003	2.2868	0.3	0.9	0.8	1	1.52	0.95	1	1.13
0.0003	2.2868	0.3	0.9	0.8	1	1.52	0.9	1	1.26
0.00035	2.2868	0.3	0.8	0.65	1	1.91	0.95	1	1.13
0.00035	2.2868	0.3	0.8	0.65	1	1.91	0.9	1	1.26
0.00035	2.2868	0.3	0.8	0.8	1	1.52	0.95	1	1.13
0.00035	2.2868	0.3	0.8	0.8	1	1.52	0.9	1	1.26
0.00015	2.2868	0.3	0.6	0.65	1	1.91	0.95	1	1.13
0.00015	2.2868	0.3	0.6	0.65	1	1.91	0.9	1	1.26
0.00015	2.2868	0.3	0.6	0.8	1	1.52	0.95	1	1.13
0.00015	2.2868	0.3	0.6	0.8	1	1.52	0.9	1	1.26
0.0002	2.2868	0.2	0.95	0.65	1	1.91	0.95	1	1.13
0.0002	2.2868	0.2	0.95	0.65	1	1.91	0.9	1	1.26
0.0002	2.2868	0.2	0.95	0.8	1	1.52	0.95	1	1.13
0.0002	2.2868	0.2	0.95	0.8	1	1.52	0.9	1	1.26
0.0003	2.2868	0.2	0.9	0.65	1	1.91	0.95	1	1.13
0.0003	2.2868	0.2	0.9	0.65	1	1.91	0.9	1	1.26
0.0003	2.2868	0.2	0.9	0.8	1	1.52	0.95	1	1.13
0.0003	2.2868	0.2	0.9	0.8	1	1.52	0.9	1	1.26
0.00035	2.2868	0.2	0.8	0.65	1	1.91	0.95	1	1.13
0.00035	2.2868	0.2	0.8	0.65	1	1.91	0.9	1	1.26
0.00035	2.2868	0.2	0.8	0.8	1	1.52	0.95	1	1.13
0.00035	2.2868	0.2	0.8	0.8	1	1.52	0.9	1	1.26
0.00015	2.2868	0.2	0.6	0.65	1	1.91	0.95	1	1.13
0.00015	2.2868	0.2	0.6	0.65	1	1.91	0.9	1	1.26
0.00015	2.2868	0.2	0.6	0.8	1	1.52	0.95	1	1.13
0.00015	2.2868	0.2	0.6	0.8	1	1.52	0.9	1	1.26
5e-05	2.2868	0.1	0.95	0.65	1	1.91	0.95	1	1.13
5e-05	2.2868	0.1	0.95	0.65	1	1.91	0.9	1	1.26
5e-05	2.2868	0.1	0.95	0.8	1	1.52	0.95	1	1.13
5e-05	2.2868	0.1	0.95	0.8	1	1.52	0.9	1	1.26
7.5e-05	2.2868	0.1	0.9	0.65	1	1.91	0.95	1	1.13
7.5e-05	2.2868	0.1	0.9	0.65	1	1.91	0.9	1	1.26
7.5e-05	2.2868	0.1	0.9	0.8	1	1.52	0.95	1	1.13
7.5e-05	2.2868	0.1	0.9	0.8	1	1.52	0.9	1	1.26
8.75e-05	2.2868	0.1	0.8	0.65	1	1.91	0.95	1	1.13
8.75e-05	2.2868	0.1	0.8	0.65	1	1.91	0.9	1	1.26
8.75e-05	2.2868	0.1	0.8	0.8	1	1.52	0.95	1	1.13
8.75e-05	2.2868	0.1	0.8	0.8	1	1.52	0.9	1	1.26
3.75e-05	2.2868	0.1	0.6	0.65	1	1.91	0.95	1	1.13
3.75e-05	2.2868	0.1	0.6	0.65	1	1.91	0.9	1	1.26
3.75e-05	2.2868	0.1	0.6	0.8	1	1.52	0.95	1	1.13
3.75e-05	2.2868	0.1	0.6	0.8	1	1.52	0.9	1	1.26
0.0005	1.97962	0.4	0.95	0.65	1	1.91	0.95	1	1.13
0.0005	1.97962	0.4	0.95	0.65	1	1.91	0.9	1	1.26
0.0005	1.97962	0.4	0.95	0.8	1	1.52	0.95	1	1.13
0.0005	1.97962	0.4	0.95	0.8	1	1.52	0.9	1	1.26
0.00075	1.97962	0.4	0.9	0.65	1	1.91	0.95	1	1.13
0.00075	1.97962	0.4	0.9	0.65	1	1.91	0.9	1	1.26
0.00075	1.97962	0.4	0.9	0.8	1	1.52	0.95	1	1.13
0.00075	1.97962	0.4	0.9	0.8	1	1.52	0.9	1	1.26
0.000875	1.97962	0.4	0.8	0.65	1	1.91	0.95	1	1.13
0.000875	1.97962	0.4	0.8	0.65	1	1.91	0.9	1	1.26
0.000875	1.97962	0.4	0.8	0.8	1	1.52	0.95	1	1.13
0.000875	1.97962	0.4	0.8	0.8	1	1.52	0.9	1	1.26
0.000375	1.97962	0.4	0.6	0.65	1	1.91	0.95	1	1.13
0.000375	1.97962	0.4	0.6	0.65	1	1.91	0.9	1	1.26
0.000375	1.97962	0.4	0.6	0.8	1	1.52	0.95	1	1.13
0.000375	1.97962	0.4	0.6	0.8	1	1.52	0.9	1	1.26
0.002	1.97962	0.3	0.95	0.65	1	1.91	0.95	1	1.13
0.002	1.97962	0.3	0.95	0.65	1	1.91	0.9	1	1.26
0.002	1.97962	0.3	0.95	0.8	1	1.52	0.95	1	1.13
0.002	1.97962	0.3	0.95	0.8	1	1.52	0.9	1	1.26
0.003	1.97962	0.3	0.9	0.65	1	1.91	0.95	1	1.13
0.003	1.97962	0.3	0.9	0.65	1	1.91	0.9	1	1.26
0.003	1.97962	0.3	0.9	0.8	1	1.52	0.95	1	1.13
0.003	1.97962	0.3	0.9	0.8	1	1.52	0.9	1	1.26
0.0035	1.97962	0.3	0.8	0.65	1	1.91	0.95	1	1.13
0.0035	1.97962	0.3	0.8	0.65	1	1.91	0.9	1	1.26
0.0035	1.97962	0.3	0.8	0.8	1	1.52	0.95	1	1.13
0.0035	1.97962	0.3	0.8	0.8	1	1.52	0.9	1	1.26
0.0015	1.97962	0.3	0.6	0.65	1	1.91	0.95	1	1.13
0.0015	1.97962	0.3	0.6	0.65	1	1.91	0.9	1	1.26
0.0015	1.97962	0.3	0.6	0.8	1	1.52	0.95	1	1.13
0.0015	1.97962	0.3	0.6	0.8	1	1.52	0.9	1	1.26
0.002	1.97962	0.2	0.95	0.65	1	1.91	0.95	1	1.13
0.002	1.97962	0.2	0.95	0.65	1	1.91	0.9	1	1.26
0.002	1.97962	0.2	0.95	0.8	1	1.52	0.95	1	1.13
0.002	1.97962	0.2	0.95	0.8	1	1.52	0.9	1	1.26
0.003	1.97962	0.2	0.9	0.65	1	1.91	0.95	1	1.13
0.003	1.97962	0.2	0.9	0.65	1	1.91	0.9	1	1.26
0.003	1.97962	0.2	0.9	0.8	1	1.52	0.95	1	1.13
0.003	1.97962	0.2	0.9	0.8	1	1.52	0.9	1	1.26
0.0035	1.97962	0.2	0.8	0.65	1	1.91	0.95	1	1.13
0.0035	1.97962	0.2	0.8	0.65	1	1.91	0.9	1	1.26
0.0035	1.97962	0.2	0.8	0.8	1	1.52	0.95	1	1.13
0.0035	1.97962	0.2	0.8	0.8	1	1.52	0.9	1	1.26
0.0015	1.97962	0.2	0.6	0.65	1	1.91	0.95	1	1.13
0.0015	1.97962	0.2	0.6	0.65	1	1.91	0.9	1	1.26
0.0015	1.97962	0.2	0.6	0.8	1	1.52	0.95	1	1.13
0.0015	1.97962	0.2	0.6	0.8	1	1.52	0.9	1	1.26
0.0005	1.97962	0.1	0.95	0.65	1	1.91	0.95	1	1.13
0.0005	1.97962	0.1	0.95	0.65	1	1.91	0.9	1	1.26
0.0005	1.97962	0.1	0.95	0.8	1	1.52	0.95	1	1.13
0.0005	1.97962	0.1	0.95	0.8	1	1.52	0.9	1	1.26
0.00075	1.97962	0.1	0.9	0.65	1	1.91	0.95	1	1.13
0.00075	1.97962	0.1	0.9	0.65	1	1.91	0.9	1	1.26
0.00075	1.97962	0.1	0.9	0.8	1	1.52	0.95	1	1.13
0.00075	1.97962	0.1	0.9	0.8	1	1.52	0.9	1	1.26
0.000875	1.97962	0.1	0.8	0.65	1	1.91	0.95	1	1.13
0.000875	1.97962	0.1	0.8	0.65	1	1.91	0.9	1	1.26
0.000875	1.97962	0.1	0.8	0.8	1	1.52	0.95	1	1.13
0.000875	1.97962	0.1	0.8	0.8	1	1.52	0.9	1	1.26
0.000375	1.97962	0.1	0.6	0.65	1	1.91	0.95	1	1.13
0.000375	1.97962	0.1	0.6	0.65	1	1.91	0.9	1	1.26
0.000375	1.97962	0.1	0.6	0.8	1	1.52	0.95	1	1.13
0.000375	1.97962	0.1	0.6	0.8	1	1.52	0.9	1	1.26
0.00125	1.57004	0.4	0.95	0.65	1	1.91	0.95	1	1.13
0.00125	1.57004	0.4	0.95	0.65	1	1.91	0.9	1	1.26
0.00125	1.57004	0.4	0.95	0.8	1	1.52	0.95	1	1.13
0.00125	1.57004	0.4	0.95	0.8	1	1.52	0.9	1	1.26
0.001875	1.57004	0.4	0.9	0.65	1	1.91	0.95	1	1.13
0.001875	1.57004	0.4	0.9	0.65	1	1.91	0.9	1	1.26
0.001875	1.57004	0.4	0.9	0.8	1	1.52	0.95	1	1.13
0.001875	1.57004	0.4	0.9	0.8	1	1.52	0.9	1	1.26
0.0021875	1.57004	0.4	0.8	0.65	1	1.91	0.95	1	1.13
0.0021875	1.57004	0.4	0.8	0.65	1	1.91	0.9	1	1.26
0.0021875	1.57004	0.4	0.8	0.8	1	1.52	0.95	1	1.13
0.0021875	1.57004	0.4	0.8	0.8	1	1.52	0.9	1	1.26
0.0009375	1.57004	0.4	0.6	0.65	1	1.91	0.95	1	1.13
0.0009375	1.57004	0.4	0.6	0.65	1	1.91	0.9	1	1.26
0.0009375	1.57004	0.4	0.6	0.8	1	1.52	0.95	1	1.13
0.0009375	1.57004	0.4	0.6	0.8	1	1.52	0.9	1	1.26
0.005	1.57004	0.3	0.95	0.65	1	1.91	0.95	1	1.13
0.005	1.57004	0.3	0.95	0.65	1	1.91	0.9	1	1.26
0.005	1.57004	0.3	0.95	0.8	1	1.52	0.95	1	1.13
0.005	1.57004	0.3	0.95	0.8	1	1.52	0.9	1	1.26
0.0075	1.57004	0.3	0.9	0.65	1	1.91	0.95	1	1.13
0.0075	1.57004	0.3	0.9	0.65	1	1.91	0.9	1	1.26
0.0075	1.57004	0.3	0.9	0.8	1	1.52	0.95	1	1.13
0.0075	1.57004	0.3	0.9	0.8	1	1.52	0.9	1	1.26
0.00875	1.57004	0.3	0.8	0.65	1	1.91	0.95	1	1.13
0.00875	1.57004	0.3	0.8	0.65	1	1.91	0.9	1	1.26
0.00875	1.57004	0.3	0.8	0.8	1	1.52	0.95	1	1.13
0.00875	1.57004	0.3	0.8	0.8	1	1.52	0.9	1	1.26
0.00375	1.57004	0.3	0.6	0.65	1	1.91	0.95	1	1.13
0.00375	1.57004	0.3	0.6	0.65	1	1.91	0.9	1	1.26
0.00375	1.57004	0.3	0.6	0.8	1	1.52	0.95	1	1.13
0.00375	1.57004	0.3	0.6	0.8	1	1.52	0.9	1	1.26
0.005	1.57004	0.2	0.95	0.65	1	1.91	0.95	1	1.13
0.005	1.57004	0.2	0.95	0.65	1	1.91	0.9	1	1.26
0.005	1.57004	0.2	0.95	0.8	1	1.52	0.95	1	1.13
0.005	1.57004	0.2	0.95	0.8	1	1.52	0.9	1	1.26
0.0075	1.57004	0.2	0.9	0.65	1	1.91	0.95	1	1.13
0.0075	1.57004	0.2	0.9	0.65	1	1.91	0.9	1	1.26
0.0075	1.57004	0.2	0.9	0.8	1	1.52	0.95	1	1.13
0.0075	1.57004	0.2	0.9	0.8	1	1.52	0.9	1	1.26
0.00875	1.57004	0.2	0.8	0.65	1	1.91	0.95	1	1.13
0.00875	1.57004	0.2	0.8	0.65	1	1.91	0.9	1	1.26
0.00875	1.57004	0.2	0.8	0.8	1	1.52	0.95	1	1.13
0.00875	1.57004	0.2	0.8	0.8	1	1.52	0.9	1	1.26
0.00375	1.57004	0.2	0.6	0.65	1	1.91	0.95	1	1.13
0.00375	1.57004	0.2	0.6	0.65	1	1.91	0.9	1	1.26
0.00375	1.57004	0.2	0.6	0.8	1	1.52	0.95	1	1.13
0.00375	1.57004	0.2	0.6	0.8	1	1.52	0.9	1	1.26
0.00125	1.57004	0.1	0.95	0.65	1	1.91	0.95	1	1.13
0.00125	1.57004	0.1	0.95	0.65	1	1.91	0.9	1	1.26
0.00125	1.57004	0.1	0.95	0.8	1	1.52	0.95	1	1.13
0.00125	1.57004	0.1	0.95	0.8	1	1.52	0.9	1	1.26
0.001875	1.57004	0.1	0.9	0.65	1	1.91	0.95	1	1.13
0.001875	1.57004	0.1	0.9	0.65	1	1.91	0.9	1	1.26
0.001875	1.57004	0.1	0.9	0.8	1	1.52	0.95	1	1.13
0.001875	1.57004	0.1	0.9	0.8	1	1.52	0.9	1	1.26
0.0021875	1.57004	0.1	0.8	0.65	1	1.91	0.95	1	1.13
0.0021875	1.57004	0.1	0.8	0.65	1	1.91	0.9	1	1.26
0.0021875	1.57004	0.1	0.8	0.8	1	1.52	0.95	1	1.13
0.0021875	1.57004	0.1	0.8	0.8	1	1.52	0.9	1	1.26
0.0009375	1.57004	0.1	0.6	0.65	1	1.91	0.95	1	1.13
0.0009375	1.57004	0.1	0.6	0.65	1	1.91	0.9	1	1.26
0.0009375	1.57004	0.1	0.6	0.8	1	1.52	0.95	1	1.13
0.0009375	1.57004	0.1	0.6	0.8	1	1.52	0.9	1	1.26
0.00125	1.22873	0.4	0.95	0.65	1	1.91	0.95	1	1.13
0.00125	1.22873	0.4	0.95	0.65	1	1.91	0.9	1	1.26
0.00125	1.22873	0.4	0.95	0.8	1	1.52	0.95	1	1.13
0.00125	1.22873	0.4	0.95	0.8	1	1.52	0.9	1	1.26
0.001875	1.22873	0.4	0.9	0.65	1	1.91	0.95	1	1.13
0.001875	1.22873	0.4	0.9	0.65	1	1.91	0.9	1	1.26
0.001875	1.22873	0.4	0.9	0.8	1	1.52	0.95	1	1.13
0.001875	1.22873	0.4	0.9	0.8	1	1.52	0.9	1	1.26
0.0021875	1.22873	0.4	0.8	0.65	1	1.91	0.95	1	1.13
0.0021875	1.22873	0.4	0.8	0.65	1	1.91	0.9	1	1.26
0.0021875	1.22873	0.4	0.8	0.8	1	1.52	0.95	1	1.13
0.0021875	1.22873	0.4	0.8	0.8	1	1.52	0.9	1	1.26
0.0009375	1.22873	0.4	0.6	0.65	1	1.91	0.95	1	1.13
0.0009375	1.22873	0.4	0.6	0.65	1	1.91	0.9	1	1.26
0.0009375	1.22873	0.4	0.6	0.8	1	1.52	0.95	1	1.13
0.0009375	1.22873	0.4	0.6	0.8	1	1.52	0.9	1	1.26
0.005	1.22873	0.3	0.95	0.65	1	1.91	0.95	1	1.13
0.005	1.22873	0.3	0.95	0.65	1	1.91	0.9	1	1.26
0.005	1.22873	0.3	0.95	0.8	1	1.52	0.95	1	1.13
0.005	1.22873	0.3	0.95	0.8	1	1.52	0.9	1	1.26
0.0075	1.22873	0.3	0.9	0.65	1	1.91	0.95	1	1.13
0.0075	1.22873	0.3	0.9	0.65	1	1.91	0.9	1	1.26
0.0075	1.22873	0.3	0.9	0.8	1	1.52	0.95	1	1.13
0.0075	1.22873	0.3	0.9	0.8	1	1.52	0.9	1	1.26
0.00875	1.22873	0.3	0.8	0.65	1	1.91	0.95	1	1.13
0.00875	1.22873	0.3	0.8	0.65	1	1.91	0.9	1	1.26
0.00875	1.22873	0.3	0.8	0.8	1	1.52	0.95	1	1.13
0.00875	1.22873	0.3	0.8	0.8	1	1.52	0.9	1	1.26
0.00375	1.22873	0.3	0.6	0.65	1	1.91	0.95	1	1.13
0.00375	1.22873	0.3	0.6	0.65	1	1.91	0.9	1	1.26
0.00375	1.22873	0.3	0.6	0.8	1	1.52	0.95	1	1.13
0.00375	1.22873	0.3	0.6	0.8	1	1.52	0.9	1	1.26
0.005	1.22873	0.2	0.95	0.65	1	1.91	0.95	1	1.13
0.005	1.22873	0.2	0.95	0.65	1	1.91	0.9	1	1.26
0.005	1.22873	0.2	0.95	0.8	1	1.52	0.95	1	1.13
0.005	1.22873	0.2	0.95	0.8	1	1.52	0.9	1	1.26
0.0075	1.22873	0.2	0.9	0.65	1	1.91	0.95	1	1.13
0.0075	1.22873	0.2	0.9	0.65	1	1.91	0.9	1	1.26
0.0075	1.22873	0.2	0.9	0.8	1	1.52	0.95	1	1.13
0.0075	1.22873	0.2	0.9	0.8	1	1.52	0.9	1	1.26
0.00875	1.22873	0.2	0.8	0.65	1	1.91	0.95	1	1.13
0.00875	1.22873	0.2	0.8	0.65	1	1.91	0.9	1	1.26
0.00875	1.22873	0.2	0.8	0.8	1	1.52	0.95	1	1.13
0.00875	1.22873	0.2	0.8	0.8	1	1.52	0.9	1	1.26
0.00375	1.22873	0.2	0.6	0.65	1	1.91	0.95	1	1.13
0.00375	1.22873	0.2	0.6	0.65	1	1.91	0.9	1	1.26
0.00375	1.22873	0.2	0.6	0.8	1	1.52	0.95	1	1.13
0.00375	1.22873	0.2	0.6	0.8	1	1.52	0.9	1	1.26
0.00125	1.22873	0.1	0.95	0.65	1	1.91	0.95	1	1.13
0.00125	1.22873	0.1	0.95	0.65	1	1.91	0.9	1	1.26
0.00125	1.22873	0.1	0.95	0.8	1	1.52	0.95	1	1.13
0.00125	1.22873	0.1	0.95	0.8	1	1.52	0.9	1	1.26
0.001875	1.22873	0.1	0.9	0.65	1	1.91	0.95	1	1.13
0.001875	1.22873	0.1	0.9	0.65	1	1.91	0.9	1	1.26
0.001875	1.22873	0.1	0.9	0.8	1	1.52	0.95	1	1.13
0.001875	1.22873	0.1	0.9	0.8	1	1.52	0.9	1	1.26
0.0021875	1.22873	0.1	0.8	0.65	1	1.91	0.95	1	1.13
0.0021875	1.22873	0.1	0.8	0.65	1	1.91	0.9	1	1.26
0.0021875	1.22873	0.1	0.8	0.8	1	1.52	0.95	1	1.13
0.0021875	1.22873	0.1	0.8	0.8	1	1.52	0.9	1	1.26
0.0009375	1.22873	0.1	0.6	0.65	1	1.91	0.95	1	1.13
0.0009375	1.22873	0.1	0.6	0.65	1	1.91	0.9	1	1.26
0.0009375	1.22873	0.1	0.6	0.8	1	1.52	0.95	1	1.13
0.0009375	1.22873	0.1	0.6	0.8	1	1.52	0.9	1	1.26
0.00125	1.02394	0.4	0.95	0.65	1	1.91	0.95	1	1.13
0.00125	1.02394	0.4	0.95	0.65	1	1.91	0.9	1	1.26
0.00125	1.02394	0.4	0.95	0.8	1	1.52	0.95	1	1.13
0.00125	1.02394	0.4	0.95	0.8	1	1.52	0.9	1	1.26
0.001875	1.02394	0.4	0.9	0.65	1	1.91	0.95	1	1.13
0.001875	1.02394	0.4	0.9	0.65	1	1.91	0.9	1	1.26
0.001875	1.02394	0.4	0.9	0.8	1	1.52	0.95	1	1.13
0.001875	1.02394	0.4	0.9	0.8	1	1.52	0.9	1	1.26
0.0021875	1.02394	0.4	0.8	0.65	1	1.91	0.95	1	1.13
0.0021875	1.02394	0.4	0.8	0.65	1	1.91	0.9	1	1.26
0.0021875	1.02394	0.4	0.8	0.8	1	1.52	0.95	1	1.13
0.0021875	1.02394	0.4	0.8	0.8	1	1.52	0.9	1	1.26
0.0009375	1.02394	0.4	0.6	0.65	1	1.91	0.95	1	1.13
0.0009375	1.02394	0.4	0.6	0.65	1	1.91	0.9	1	1.26
0.0009375	1.02394	0.4	0.6	0.8	1	1.52	0.95	1	1.13
0.0009375	1.02394	0.4	0.6	0.8	1	1.52	0.9	1	1.26
0.005	1.02394	0.3	0.95	0.65	1	1.91	0.95	1	1.13
0.005	1.02394	0.3	0.95	0.65	1	1.91	0.9	1	1.26
0.005	1.02394	0.3	0.95	0.8	1	1.52	0.95	1	1.13
0.005	1.02394	0.3	0.95	0.8	1	1.52	0.9	1	1.26
0.0075	1.02394	0.3	0.9	0.65	1	1.91	0.95	1	1.13
0.0075	1.02394	0.3	0.9	0.65	1	1.91	0.9	1	1.26
0.0075	1.02394	0.3	0.9	0.8	1	1.52	0.95	1	1.13
0.0075	1.02394	0.3	0.9	0.8	1	1.52	0.9	1	1.26
0.00875	1.02394	0.3	0.8	0.65	1	1.91	0.95	1	1.13
0.00875	1.02394	0.3	0.8	0.65	1	1.91	0.9	1	1.26
0.00875	1.02394	0.3	0.8	0.8	1	1.52	0.95	1	1.13
0.00875	1.02394	0.3	0.8	0.8	1	1.52	0.9	1	1.26
0.00375	1.02394	0.3	0.6	0.65	1	1.91	0.95	1	1.13
0.00375	1.02394	0.3	0.6	0.65	1	1.91	0.9	1	1.26
0.00375	1.02394	0.3	0.6	0.8	1	1.52	0.95	1	1.13
0.00375	1.02394	0.3	0.6	0.8	1	1.52	0.9	1	1.26
0.005	1.02394	0.2	0.95	0.65	1	1.91	0.95	1	1.13
0.005	1.02394	0.2	0.95	0.65	1	1.91	0.9	1	1.26
0.005	1.02394	0.2	0.95	0.8	1	1.52	0.95	1	1.13
0.005	1.02394	0.2	0.95	0.8	1	1.52	0.9	1	1.26
0.0075	1.02394	0.2	0.9	0.65	1	1.91	0.95	1	1.13
0.0075	1.02394	0.2	0.9	0.65	1	1.91	0.9	1	1.26
0.0075	1.02394	0.2	0.9	0.8	1	1.52	0.95	1	1.13
0.0075	1.02394	0.2	0.9	0.8	1	1.52	0.9	1	1.26
0.00875	1.02394	0.2	0.8	0.65	1	1.91	0.95	1	1.13
0.00875	1.02394	0.2	0.8	0.65	1	1.91	0.9	1	1.26
0.00875	1.02394	0.2	0.8	0.8	1	1.52	0.95	1	1.13
0.00875	1.02394	0.2	0.8	0.8	1	1.52	0.9	1	1.26
0.00375	1.02394	0.2	0.6	0.65	1	1.91	0.95	1	1.13
0.00375	1.02394	0.2	0.6	0.65	1	1.91	0.9	1	1.26
0.00375	1.02394	0.2	0.6	0.8	1	1.52	0.95	1	1.13
0.00375	1.02394	0.2	0.6	0.8	1	1.52	0.9	1	1.26
0.00125	1.02394	0.1	0.95	0.65	1	1.91	0.95	1	1.13
0.00125	1.02394	0.1	0.95	0.65	1	1.91	0.9	1	1.26
0.00125	1.02394	0.1	0.95	0.8	1	1.52	0.95	1	1.13
0.00125	1.02394	0.1	0.95	0.8	1	1.52	0.9	1	1.26
0.001875	1.02394	0.1	0.9	0.65	1	1.91	0.95	1	1.13
0.001875	1.02394	0.1	0.9	0.65	1	1.91	0.9	1	1.26
0.001875	1.02394	0.1	0.9	0.8	1	1.52	0.95	1	1.13
0.001875	1.02394	0.1	0.9	0.8	1	1.52	0.9	1	1.26
0.0021875	1.02394	0.1	0.8	0.65	1	1.91	0.95	1	1.13
0.0021875	1.02394	0.1	0.8	0.65	1	1.91	0.9	1	1.26
0.0021875	1.02394	0.1	0.8	0.8	1	1.52	0.95	1	1.13
0.0021875	1.02394	0.1	0.8	0.8	1	1.52	0.9	1	1.26
0.0009375	1.02394	0.1	0.6	0.65	1	1.91	0.95	1	1.13
0.0009375	1.02394	0.1	0.6	0.65	1	1.91	0.9	1	1.26
0.0009375	1.02394	0.1	0.6	0.8	1	1.52	0.95	1	1.13
0.0009375	1.02394	0.1	0.6	0.8	1	1.52	0.9	1	1.26
0.0007	0.614365	0.4	0.95	0.65	1	1.91	0.95	1	1.13
0.0007	0.614365	0.4	0.95	0.65	1	1.91	0.9	1	1.26
0.0007	0.614365	0.4	0.95	0.8	1	1.52	0.95	1	1.13
0.0007	0.614365	0.4	0.95	0.8	1	1.52	0.9	1	1.26
0.00105	0.614365	0.4	0.9	0.65	1	1.91	0.95	1	1.13
0.00105	0.614365	0.4	0.9	0.65	1	1.91	0.9	1	1.26
0.00105	0.614365	0.4	0.9	0.8	1	1.52	0.95	1	1.13
0.00105	0.614365	0.4	0.9	0.8	1	1.52	0.9	1	1.26
0.001225	0.614365	0.4	0.8	0.65	1	1.91	0.95	1	1.13
0.001225	0.614365	0.4	0.8	0.65	1	1.91	0.9	1	1.26
0.001225	0.614365	0.4	0.8	0.8	1	1.52	0.95	1	1.13
0.001225	0.614365	0.4	0.8	0.8	1	1.52	0.9	1	1.26
0.000525	0.614365	0.4	0.6	0.65	1	1.91	0.95	1	1.13
0.000525	0.614365	0.4	0.6	0.65	1	1.91	0.9	1	1.26
0.000525	0.614365	0.4	0.6	0.8	1	1.52	0.95	1	1.13
0.000525	0.614365	0.4	0.6	0.8	1	1.52	0.9	1	1.26
0.0028	0.614365	0.3	0.95	0.65	1	1.91	0.95	1	1.13
0.0028	0.614365	0.3	0.95	0.65	1	1.91	0.9	1	1.26
0.0028	0.614365	0.3	0.95	0.8	1	1.52	0.95	1	1.13
0.0028	0.614365	0.3	0.95	0.8	1	1.52	0.9	1	1.26
0.0042	0.614365	0.3	0.9	0.65	1	1.91	0.95	1	1.13
0.0042	0.614365	0.3	0.9	0.65	1	1.91	0.9	1	1.26
0.0042	0.614365	0.3	0.9	0.8	1	1.52	0.95	1	1.13
0.0042	0.614365	0.3	0.9	0.8	1	1.52	0.9	1	1.26
0.0049	0.614365	0.3	0.8	0.65	1	1.91	0.95	1	1.13
0.0049	0.614365	0.3	0.8	0.65	1	1.91	0.9	1	1.26
0.0049	0.614365	0.3	0.8	0.8	1	1.52	0.95	1	1.13
0.0049	0.614365	0.3	0.8	0.8	1	1.52	0.9	1	1.26
0.0021	0.614365	0.3	0.6	0.65	1	1.91	0.95	1	1.13
0.0021	0.614365	0.3	0.6	0.65	1	1.91	0.9	1	1.26
0.0021	0.614365	0.3	0.6	0.8	1	1.52	0.95	1	1.13
0.0021	0.614365	0.3	0.6	0.8	1	1.52	0.9	1	1.26
0.0028	0.614365	0.2	0.95	0.65	1	1.91	0.95	1	1.13
0.0028	0.614365	0.2	0.95	0.65	1	1.91	0.9	1	1.26
0.0028	0.614365	0.2	0.95	0.8	1	1.52	0.95	1	1.13
0.0028	0.614365	0.2	0.95	0.8	1	1.52	0.9	1	1.26
0.0042	0.614365	0.2	0.9	0.65	1	1.91	0.95	1	1.13
0.0042	0.614365	0.2	0.9	0.65	1	1.91	0.9	1	1.26
0.0042	0.614365	0.2	0.9	0.8	1	1.52	0.95	1	1.13
0.0042	0.614365	0.2	0.9	0.8	1	1.52	0.9	1	1.26
0.0049	0.614365	0.2	0.8	0.65	1	1.91	0.95	1	1.13
0.0049	0.614365	0.2	0.8	0.65	1	1.91	0.9	1	1.26
0.0049	0.614365	0.2	0.8	0.8	1	1.52	0.95	1	1.13
0.0049	0.614365	0.2	0.8	0.8	1	1.52	0.9	1	1.26
0.0021	0.614365	0.2	0.6	0.65	1	1.91	0.95	1	1.13
0.0021	0.614365	0.2	0.6	0.65	1	1.91	0.9	1	1.26
0.0021	0.614365	0.2	0.6	0.8	1	1.52	0.95	1	1.13
0.0021	0.614365	0.2	0.6	0.8	1	1.52	0.9	1	1.26
0.0007	0.614365	0.1	0.95	0.65	1	1.91	0.95	1	1.13
0.0007	0.614365	0.1	0.95	0.65	1	1.91	0.9	1	1.26
0.0007	0.614365	0.1	0.95	0.8	1	1.52	0.95	1	1.13
0.0007	0.614365	0.1	0.95	0.8	1	1.52	0.9	1	1.26
0.00105	0.614365	0.1	0.9	0.65	1	1.91	0.95	1	1.13
0.00105	0.614365	0.1	0.9	0.65	1	1.91	0.9	1	1.26
0.00105	0.614365	0.1	0.9	0.8	1	1.52	0.95	1	1.13
0.00105	0.614365	0.1	0.9	0.8	1	1.52	0.9	1	1.26
0.001225	0.614365	0.1	0.8	0.65	1	1.91	0.95	1	1.13
0.001225	0.614365	0.1	0.8	0.65	1	1.91	0.9	1	1.26
0.001225	0.614365	0.1	0.8	0.8	1	1.52	0.95	1	1.13
0.001225	0.614365	0.1	0.8	0.8	1	1.52	0.9	1	1.26
0.000525	0.614365	0.1	0.6	0.65	1	1.91	0.95	1	1.13
0.000525	0.614365	0.1	0.6	0.65	1	1.91	0.9	1	1.26
0.000525	0.614365	0.1	0.6	0.8	1	1.52	0.95	1	1.13
0.000525	0.614365	0.1	0.6	0.8	1	1.52	0.9	1	1.26
Williamson
Probability	Contact Rate	Transmission Rate	Vaccine Efficacy	Susceptibility (GroupA)	Susceptibility (GroupB)	Susceptibility (GroupC)	Infectivity (GroupA)	Infectivity (GroupB)	Infectivity (GroupC)
5e-05	2.26908	0.4	0.95	0.65	1	1.95	0.95	1	1.14
5e-05	2.26908	0.4	0.95	0.65	1	1.95	0.9	1	1.27
5e-05	2.26908	0.4	0.95	0.8	1	1.55	0.95	1	1.14
5e-05	2.26908	0.4	0.95	0.8	1	1.55	0.9	1	1.27
7.5e-05	2.26908	0.4	0.9	0.65	1	1.95	0.95	1	1.14
7.5e-05	2.26908	0.4	0.9	0.65	1	1.95	0.9	1	1.27
7.5e-05	2.26908	0.4	0.9	0.8	1	1.55	0.95	1	1.14
7.5e-05	2.26908	0.4	0.9	0.8	1	1.55	0.9	1	1.27
8.75e-05	2.26908	0.4	0.8	0.65	1	1.95	0.95	1	1.14
8.75e-05	2.26908	0.4	0.8	0.65	1	1.95	0.9	1	1.27
8.75e-05	2.26908	0.4	0.8	0.8	1	1.55	0.95	1	1.14
8.75e-05	2.26908	0.4	0.8	0.8	1	1.55	0.9	1	1.27
3.75e-05	2.26908	0.4	0.6	0.65	1	1.95	0.95	1	1.14
3.75e-05	2.26908	0.4	0.6	0.65	1	1.95	0.9	1	1.27
3.75e-05	2.26908	0.4	0.6	0.8	1	1.55	0.95	1	1.14
3.75e-05	2.26908	0.4	0.6	0.8	1	1.55	0.9	1	1.27
0.0002	2.26908	0.3	0.95	0.65	1	1.95	0.95	1	1.14
0.0002	2.26908	0.3	0.95	0.65	1	1.95	0.9	1	1.27
0.0002	2.26908	0.3	0.95	0.8	1	1.55	0.95	1	1.14
0.0002	2.26908	0.3	0.95	0.8	1	1.55	0.9	1	1.27
0.0003	2.26908	0.3	0.9	0.65	1	1.95	0.95	1	1.14
0.0003	2.26908	0.3	0.9	0.65	1	1.95	0.9	1	1.27
0.0003	2.26908	0.3	0.9	0.8	1	1.55	0.95	1	1.14
0.0003	2.26908	0.3	0.9	0.8	1	1.55	0.9	1	1.27
0.00035	2.26908	0.3	0.8	0.65	1	1.95	0.95	1	1.14
0.00035	2.26908	0.3	0.8	0.65	1	1.95	0.9	1	1.27
0.00035	2.26908	0.3	0.8	0.8	1	1.55	0.95	1	1.14
0.00035	2.26908	0.3	0.8	0.8	1	1.55	0.9	1	1.27
0.00015	2.26908	0.3	0.6	0.65	1	1.95	0.95	1	1.14
0.00015	2.26908	0.3	0.6	0.65	1	1.95	0.9	1	1.27
0.00015	2.26908	0.3	0.6	0.8	1	1.55	0.95	1	1.14
0.00015	2.26908	0.3	0.6	0.8	1	1.55	0.9	1	1.27
0.0002	2.26908	0.2	0.95	0.65	1	1.95	0.95	1	1.14
0.0002	2.26908	0.2	0.95	0.65	1	1.95	0.9	1	1.27
0.0002	2.26908	0.2	0.95	0.8	1	1.55	0.95	1	1.14
0.0002	2.26908	0.2	0.95	0.8	1	1.55	0.9	1	1.27
0.0003	2.26908	0.2	0.9	0.65	1	1.95	0.95	1	1.14
0.0003	2.26908	0.2	0.9	0.65	1	1.95	0.9	1	1.27
0.0003	2.26908	0.2	0.9	0.8	1	1.55	0.95	1	1.14
0.0003	2.26908	0.2	0.9	0.8	1	1.55	0.9	1	1.27
0.00035	2.26908	0.2	0.8	0.65	1	1.95	0.95	1	1.14
0.00035	2.26908	0.2	0.8	0.65	1	1.95	0.9	1	1.27
0.00035	2.26908	0.2	0.8	0.8	1	1.55	0.95	1	1.14
0.00035	2.26908	0.2	0.8	0.8	1	1.55	0.9	1	1.27
0.00015	2.26908	0.2	0.6	0.65	1	1.95	0.95	1	1.14
0.00015	2.26908	0.2	0.6	0.65	1	1.95	0.9	1	1.27
0.00015	2.26908	0.2	0.6	0.8	1	1.55	0.95	1	1.14
0.00015	2.26908	0.2	0.6	0.8	1	1.55	0.9	1	1.27
5e-05	2.26908	0.1	0.95	0.65	1	1.95	0.95	1	1.14
5e-05	2.26908	0.1	0.95	0.65	1	1.95	0.9	1	1.27
5e-05	2.26908	0.1	0.95	0.8	1	1.55	0.95	1	1.14
5e-05	2.26908	0.1	0.95	0.8	1	1.55	0.9	1	1.27
7.5e-05	2.26908	0.1	0.9	0.65	1	1.95	0.95	1	1.14
7.5e-05	2.26908	0.1	0.9	0.65	1	1.95	0.9	1	1.27
7.5e-05	2.26908	0.1	0.9	0.8	1	1.55	0.95	1	1.14
7.5e-05	2.26908	0.1	0.9	0.8	1	1.55	0.9	1	1.27
8.75e-05	2.26908	0.1	0.8	0.65	1	1.95	0.95	1	1.14
8.75e-05	2.26908	0.1	0.8	0.65	1	1.95	0.9	1	1.27
8.75e-05	2.26908	0.1	0.8	0.8	1	1.55	0.95	1	1.14
8.75e-05	2.26908	0.1	0.8	0.8	1	1.55	0.9	1	1.27
3.75e-05	2.26908	0.1	0.6	0.65	1	1.95	0.95	1	1.14
3.75e-05	2.26908	0.1	0.6	0.65	1	1.95	0.9	1	1.27
3.75e-05	2.26908	0.1	0.6	0.8	1	1.55	0.95	1	1.14
3.75e-05	2.26908	0.1	0.6	0.8	1	1.55	0.9	1	1.27
0.0005	1.96654	0.4	0.95	0.65	1	1.95	0.95	1	1.14
0.0005	1.96654	0.4	0.95	0.65	1	1.95	0.9	1	1.27
0.0005	1.96654	0.4	0.95	0.8	1	1.55	0.95	1	1.14
0.0005	1.96654	0.4	0.95	0.8	1	1.55	0.9	1	1.27
0.00075	1.96654	0.4	0.9	0.65	1	1.95	0.95	1	1.14
0.00075	1.96654	0.4	0.9	0.65	1	1.95	0.9	1	1.27
0.00075	1.96654	0.4	0.9	0.8	1	1.55	0.95	1	1.14
0.00075	1.96654	0.4	0.9	0.8	1	1.55	0.9	1	1.27
0.000875	1.96654	0.4	0.8	0.65	1	1.95	0.95	1	1.14
0.000875	1.96654	0.4	0.8	0.65	1	1.95	0.9	1	1.27
0.000875	1.96654	0.4	0.8	0.8	1	1.55	0.95	1	1.14
0.000875	1.96654	0.4	0.8	0.8	1	1.55	0.9	1	1.27
0.000375	1.96654	0.4	0.6	0.65	1	1.95	0.95	1	1.14
0.000375	1.96654	0.4	0.6	0.65	1	1.95	0.9	1	1.27
0.000375	1.96654	0.4	0.6	0.8	1	1.55	0.95	1	1.14
0.000375	1.96654	0.4	0.6	0.8	1	1.55	0.9	1	1.27
0.002	1.96654	0.3	0.95	0.65	1	1.95	0.95	1	1.14
0.002	1.96654	0.3	0.95	0.65	1	1.95	0.9	1	1.27
0.002	1.96654	0.3	0.95	0.8	1	1.55	0.95	1	1.14
0.002	1.96654	0.3	0.95	0.8	1	1.55	0.9	1	1.27
0.003	1.96654	0.3	0.9	0.65	1	1.95	0.95	1	1.14
0.003	1.96654	0.3	0.9	0.65	1	1.95	0.9	1	1.27
0.003	1.96654	0.3	0.9	0.8	1	1.55	0.95	1	1.14
0.003	1.96654	0.3	0.9	0.8	1	1.55	0.9	1	1.27
0.0035	1.96654	0.3	0.8	0.65	1	1.95	0.95	1	1.14
0.0035	1.96654	0.3	0.8	0.65	1	1.95	0.9	1	1.27
0.0035	1.96654	0.3	0.8	0.8	1	1.55	0.95	1	1.14
0.0035	1.96654	0.3	0.8	0.8	1	1.55	0.9	1	1.27
0.0015	1.96654	0.3	0.6	0.65	1	1.95	0.95	1	1.14
0.0015	1.96654	0.3	0.6	0.65	1	1.95	0.9	1	1.27
0.0015	1.96654	0.3	0.6	0.8	1	1.55	0.95	1	1.14
0.0015	1.96654	0.3	0.6	0.8	1	1.55	0.9	1	1.27
0.002	1.96654	0.2	0.95	0.65	1	1.95	0.95	1	1.14
0.002	1.96654	0.2	0.95	0.65	1	1.95	0.9	1	1.27
0.002	1.96654	0.2	0.95	0.8	1	1.55	0.95	1	1.14
0.002	1.96654	0.2	0.95	0.8	1	1.55	0.9	1	1.27
0.003	1.96654	0.2	0.9	0.65	1	1.95	0.95	1	1.14
0.003	1.96654	0.2	0.9	0.65	1	1.95	0.9	1	1.27
0.003	1.96654	0.2	0.9	0.8	1	1.55	0.95	1	1.14
0.003	1.96654	0.2	0.9	0.8	1	1.55	0.9	1	1.27
0.0035	1.96654	0.2	0.8	0.65	1	1.95	0.95	1	1.14
0.0035	1.96654	0.2	0.8	0.65	1	1.95	0.9	1	1.27
0.0035	1.96654	0.2	0.8	0.8	1	1.55	0.95	1	1.14
0.0035	1.96654	0.2	0.8	0.8	1	1.55	0.9	1	1.27
0.0015	1.96654	0.2	0.6	0.65	1	1.95	0.95	1	1.14
0.0015	1.96654	0.2	0.6	0.65	1	1.95	0.9	1	1.27
0.0015	1.96654	0.2	0.6	0.8	1	1.55	0.95	1	1.14
0.0015	1.96654	0.2	0.6	0.8	1	1.55	0.9	1	1.27
0.0005	1.96654	0.1	0.95	0.65	1	1.95	0.95	1	1.14
0.0005	1.96654	0.1	0.95	0.65	1	1.95	0.9	1	1.27
0.0005	1.96654	0.1	0.95	0.8	1	1.55	0.95	1	1.14
0.0005	1.96654	0.1	0.95	0.8	1	1.55	0.9	1	1.27
0.00075	1.96654	0.1	0.9	0.65	1	1.95	0.95	1	1.14
0.00075	1.96654	0.1	0.9	0.65	1	1.95	0.9	1	1.27
0.00075	1.96654	0.1	0.9	0.8	1	1.55	0.95	1	1.14
0.00075	1.96654	0.1	0.9	0.8	1	1.55	0.9	1	1.27
0.000875	1.96654	0.1	0.8	0.65	1	1.95	0.95	1	1.14
0.000875	1.96654	0.1	0.8	0.65	1	1.95	0.9	1	1.27
0.000875	1.96654	0.1	0.8	0.8	1	1.55	0.95	1	1.14
0.000875	1.96654	0.1	0.8	0.8	1	1.55	0.9	1	1.27
0.000375	1.96654	0.1	0.6	0.65	1	1.95	0.95	1	1.14
0.000375	1.96654	0.1	0.6	0.65	1	1.95	0.9	1	1.27
0.000375	1.96654	0.1	0.6	0.8	1	1.55	0.95	1	1.14
0.000375	1.96654	0.1	0.6	0.8	1	1.55	0.9	1	1.27
0.00125	1.51272	0.4	0.95	0.65	1	1.95	0.95	1	1.14
0.00125	1.51272	0.4	0.95	0.65	1	1.95	0.9	1	1.27
0.00125	1.51272	0.4	0.95	0.8	1	1.55	0.95	1	1.14
0.00125	1.51272	0.4	0.95	0.8	1	1.55	0.9	1	1.27
0.001875	1.51272	0.4	0.9	0.65	1	1.95	0.95	1	1.14
0.001875	1.51272	0.4	0.9	0.65	1	1.95	0.9	1	1.27
0.001875	1.51272	0.4	0.9	0.8	1	1.55	0.95	1	1.14
0.001875	1.51272	0.4	0.9	0.8	1	1.55	0.9	1	1.27
0.0021875	1.51272	0.4	0.8	0.65	1	1.95	0.95	1	1.14
0.0021875	1.51272	0.4	0.8	0.65	1	1.95	0.9	1	1.27
0.0021875	1.51272	0.4	0.8	0.8	1	1.55	0.95	1	1.14
0.0021875	1.51272	0.4	0.8	0.8	1	1.55	0.9	1	1.27
0.0009375	1.51272	0.4	0.6	0.65	1	1.95	0.95	1	1.14
0.0009375	1.51272	0.4	0.6	0.65	1	1.95	0.9	1	1.27
0.0009375	1.51272	0.4	0.6	0.8	1	1.55	0.95	1	1.14
0.0009375	1.51272	0.4	0.6	0.8	1	1.55	0.9	1	1.27
0.005	1.51272	0.3	0.95	0.65	1	1.95	0.95	1	1.14
0.005	1.51272	0.3	0.95	0.65	1	1.95	0.9	1	1.27
0.005	1.51272	0.3	0.95	0.8	1	1.55	0.95	1	1.14
0.005	1.51272	0.3	0.95	0.8	1	1.55	0.9	1	1.27
0.0075	1.51272	0.3	0.9	0.65	1	1.95	0.95	1	1.14
0.0075	1.51272	0.3	0.9	0.65	1	1.95	0.9	1	1.27
0.0075	1.51272	0.3	0.9	0.8	1	1.55	0.95	1	1.14
0.0075	1.51272	0.3	0.9	0.8	1	1.55	0.9	1	1.27
0.00875	1.51272	0.3	0.8	0.65	1	1.95	0.95	1	1.14
0.00875	1.51272	0.3	0.8	0.65	1	1.95	0.9	1	1.27
0.00875	1.51272	0.3	0.8	0.8	1	1.55	0.95	1	1.14
0.00875	1.51272	0.3	0.8	0.8	1	1.55	0.9	1	1.27
0.00375	1.51272	0.3	0.6	0.65	1	1.95	0.95	1	1.14
0.00375	1.51272	0.3	0.6	0.65	1	1.95	0.9	1	1.27
0.00375	1.51272	0.3	0.6	0.8	1	1.55	0.95	1	1.14
0.00375	1.51272	0.3	0.6	0.8	1	1.55	0.9	1	1.27
0.005	1.51272	0.2	0.95	0.65	1	1.95	0.95	1	1.14
0.005	1.51272	0.2	0.95	0.65	1	1.95	0.9	1	1.27
0.005	1.51272	0.2	0.95	0.8	1	1.55	0.95	1	1.14
0.005	1.51272	0.2	0.95	0.8	1	1.55	0.9	1	1.27
0.0075	1.51272	0.2	0.9	0.65	1	1.95	0.95	1	1.14
0.0075	1.51272	0.2	0.9	0.65	1	1.95	0.9	1	1.27
0.0075	1.51272	0.2	0.9	0.8	1	1.55	0.95	1	1.14
0.0075	1.51272	0.2	0.9	0.8	1	1.55	0.9	1	1.27
0.00875	1.51272	0.2	0.8	0.65	1	1.95	0.95	1	1.14
0.00875	1.51272	0.2	0.8	0.65	1	1.95	0.9	1	1.27
0.00875	1.51272	0.2	0.8	0.8	1	1.55	0.95	1	1.14
0.00875	1.51272	0.2	0.8	0.8	1	1.55	0.9	1	1.27
0.00375	1.51272	0.2	0.6	0.65	1	1.95	0.95	1	1.14
0.00375	1.51272	0.2	0.6	0.65	1	1.95	0.9	1	1.27
0.00375	1.51272	0.2	0.6	0.8	1	1.55	0.95	1	1.14
0.00375	1.51272	0.2	0.6	0.8	1	1.55	0.9	1	1.27
0.00125	1.51272	0.1	0.95	0.65	1	1.95	0.95	1	1.14
0.00125	1.51272	0.1	0.95	0.65	1	1.95	0.9	1	1.27
0.00125	1.51272	0.1	0.95	0.8	1	1.55	0.95	1	1.14
0.00125	1.51272	0.1	0.95	0.8	1	1.55	0.9	1	1.27
0.001875	1.51272	0.1	0.9	0.65	1	1.95	0.95	1	1.14
0.001875	1.51272	0.1	0.9	0.65	1	1.95	0.9	1	1.27
0.001875	1.51272	0.1	0.9	0.8	1	1.55	0.95	1	1.14
0.001875	1.51272	0.1	0.9	0.8	1	1.55	0.9	1	1.27
0.0021875	1.51272	0.1	0.8	0.65	1	1.95	0.95	1	1.14
0.0021875	1.51272	0.1	0.8	0.65	1	1.95	0.9	1	1.27
0.0021875	1.51272	0.1	0.8	0.8	1	1.55	0.95	1	1.14
0.0021875	1.51272	0.1	0.8	0.8	1	1.55	0.9	1	1.27
0.0009375	1.51272	0.1	0.6	0.65	1	1.95	0.95	1	1.14
0.0009375	1.51272	0.1	0.6	0.65	1	1.95	0.9	1	1.27
0.0009375	1.51272	0.1	0.6	0.8	1	1.55	0.95	1	1.14
0.0009375	1.51272	0.1	0.6	0.8	1	1.55	0.9	1	1.27
0.00125	1.21018	0.4	0.95	0.65	1	1.95	0.95	1	1.14
0.00125	1.21018	0.4	0.95	0.65	1	1.95	0.9	1	1.27
0.00125	1.21018	0.4	0.95	0.8	1	1.55	0.95	1	1.14
0.00125	1.21018	0.4	0.95	0.8	1	1.55	0.9	1	1.27
0.001875	1.21018	0.4	0.9	0.65	1	1.95	0.95	1	1.14
0.001875	1.21018	0.4	0.9	0.65	1	1.95	0.9	1	1.27
0.001875	1.21018	0.4	0.9	0.8	1	1.55	0.95	1	1.14
0.001875	1.21018	0.4	0.9	0.8	1	1.55	0.9	1	1.27
0.0021875	1.21018	0.4	0.8	0.65	1	1.95	0.95	1	1.14
0.0021875	1.21018	0.4	0.8	0.65	1	1.95	0.9	1	1.27
0.0021875	1.21018	0.4	0.8	0.8	1	1.55	0.95	1	1.14
0.0021875	1.21018	0.4	0.8	0.8	1	1.55	0.9	1	1.27
0.0009375	1.21018	0.4	0.6	0.65	1	1.95	0.95	1	1.14
0.0009375	1.21018	0.4	0.6	0.65	1	1.95	0.9	1	1.27
0.0009375	1.21018	0.4	0.6	0.8	1	1.55	0.95	1	1.14
0.0009375	1.21018	0.4	0.6	0.8	1	1.55	0.9	1	1.27
0.005	1.21018	0.3	0.95	0.65	1	1.95	0.95	1	1.14
0.005	1.21018	0.3	0.95	0.65	1	1.95	0.9	1	1.27
0.005	1.21018	0.3	0.95	0.8	1	1.55	0.95	1	1.14
0.005	1.21018	0.3	0.95	0.8	1	1.55	0.9	1	1.27
0.0075	1.21018	0.3	0.9	0.65	1	1.95	0.95	1	1.14
0.0075	1.21018	0.3	0.9	0.65	1	1.95	0.9	1	1.27
0.0075	1.21018	0.3	0.9	0.8	1	1.55	0.95	1	1.14
0.0075	1.21018	0.3	0.9	0.8	1	1.55	0.9	1	1.27
0.00875	1.21018	0.3	0.8	0.65	1	1.95	0.95	1	1.14
0.00875	1.21018	0.3	0.8	0.65	1	1.95	0.9	1	1.27
0.00875	1.21018	0.3	0.8	0.8	1	1.55	0.95	1	1.14
0.00875	1.21018	0.3	0.8	0.8	1	1.55	0.9	1	1.27
0.00375	1.21018	0.3	0.6	0.65	1	1.95	0.95	1	1.14
0.00375	1.21018	0.3	0.6	0.65	1	1.95	0.9	1	1.27
0.00375	1.21018	0.3	0.6	0.8	1	1.55	0.95	1	1.14
0.00375	1.21018	0.3	0.6	0.8	1	1.55	0.9	1	1.27
0.005	1.21018	0.2	0.95	0.65	1	1.95	0.95	1	1.14
0.005	1.21018	0.2	0.95	0.65	1	1.95	0.9	1	1.27
0.005	1.21018	0.2	0.95	0.8	1	1.55	0.95	1	1.14
0.005	1.21018	0.2	0.95	0.8	1	1.55	0.9	1	1.27
0.0075	1.21018	0.2	0.9	0.65	1	1.95	0.95	1	1.14
0.0075	1.21018	0.2	0.9	0.65	1	1.95	0.9	1	1.27
0.0075	1.21018	0.2	0.9	0.8	1	1.55	0.95	1	1.14
0.0075	1.21018	0.2	0.9	0.8	1	1.55	0.9	1	1.27
0.00875	1.21018	0.2	0.8	0.65	1	1.95	0.95	1	1.14
0.00875	1.21018	0.2	0.8	0.65	1	1.95	0.9	1	1.27
0.00875	1.21018	0.2	0.8	0.8	1	1.55	0.95	1	1.14
0.00875	1.21018	0.2	0.8	0.8	1	1.55	0.9	1	1.27
0.00375	1.21018	0.2	0.6	0.65	1	1.95	0.95	1	1.14
0.00375	1.21018	0.2	0.6	0.65	1	1.95	0.9	1	1.27
0.00375	1.21018	0.2	0.6	0.8	1	1.55	0.95	1	1.14
0.00375	1.21018	0.2	0.6	0.8	1	1.55	0.9	1	1.27
0.00125	1.21018	0.1	0.95	0.65	1	1.95	0.95	1	1.14
0.00125	1.21018	0.1	0.95	0.65	1	1.95	0.9	1	1.27
0.00125	1.21018	0.1	0.95	0.8	1	1.55	0.95	1	1.14
0.00125	1.21018	0.1	0.95	0.8	1	1.55	0.9	1	1.27
0.001875	1.21018	0.1	0.9	0.65	1	1.95	0.95	1	1.14
0.001875	1.21018	0.1	0.9	0.65	1	1.95	0.9	1	1.27
0.001875	1.21018	0.1	0.9	0.8	1	1.55	0.95	1	1.14
0.001875	1.21018	0.1	0.9	0.8	1	1.55	0.9	1	1.27
0.0021875	1.21018	0.1	0.8	0.65	1	1.95	0.95	1	1.14
0.0021875	1.21018	0.1	0.8	0.65	1	1.95	0.9	1	1.27
0.0021875	1.21018	0.1	0.8	0.8	1	1.55	0.95	1	1.14
0.0021875	1.21018	0.1	0.8	0.8	1	1.55	0.9	1	1.27
0.0009375	1.21018	0.1	0.6	0.65	1	1.95	0.95	1	1.14
0.0009375	1.21018	0.1	0.6	0.65	1	1.95	0.9	1	1.27
0.0009375	1.21018	0.1	0.6	0.8	1	1.55	0.95	1	1.14
0.0009375	1.21018	0.1	0.6	0.8	1	1.55	0.9	1	1.27
0.00125	0.983269	0.4	0.95	0.65	1	1.95	0.95	1	1.14
0.00125	0.983269	0.4	0.95	0.65	1	1.95	0.9	1	1.27
0.00125	0.983269	0.4	0.95	0.8	1	1.55	0.95	1	1.14
0.00125	0.983269	0.4	0.95	0.8	1	1.55	0.9	1	1.27
0.001875	0.983269	0.4	0.9	0.65	1	1.95	0.95	1	1.14
0.001875	0.983269	0.4	0.9	0.65	1	1.95	0.9	1	1.27
0.001875	0.983269	0.4	0.9	0.8	1	1.55	0.95	1	1.14
0.001875	0.983269	0.4	0.9	0.8	1	1.55	0.9	1	1.27
0.0021875	0.983269	0.4	0.8	0.65	1	1.95	0.95	1	1.14
0.0021875	0.983269	0.4	0.8	0.65	1	1.95	0.9	1	1.27
0.0021875	0.983269	0.4	0.8	0.8	1	1.55	0.95	1	1.14
0.0021875	0.983269	0.4	0.8	0.8	1	1.55	0.9	1	1.27
0.0009375	0.983269	0.4	0.6	0.65	1	1.95	0.95	1	1.14
0.0009375	0.983269	0.4	0.6	0.65	1	1.95	0.9	1	1.27
0.0009375	0.983269	0.4	0.6	0.8	1	1.55	0.95	1	1.14
0.0009375	0.983269	0.4	0.6	0.8	1	1.55	0.9	1	1.27
0.005	0.983269	0.3	0.95	0.65	1	1.95	0.95	1	1.14
0.005	0.983269	0.3	0.95	0.65	1	1.95	0.9	1	1.27
0.005	0.983269	0.3	0.95	0.8	1	1.55	0.95	1	1.14
0.005	0.983269	0.3	0.95	0.8	1	1.55	0.9	1	1.27
0.0075	0.983269	0.3	0.9	0.65	1	1.95	0.95	1	1.14
0.0075	0.983269	0.3	0.9	0.65	1	1.95	0.9	1	1.27
0.0075	0.983269	0.3	0.9	0.8	1	1.55	0.95	1	1.14
0.0075	0.983269	0.3	0.9	0.8	1	1.55	0.9	1	1.27
0.00875	0.983269	0.3	0.8	0.65	1	1.95	0.95	1	1.14
0.00875	0.983269	0.3	0.8	0.65	1	1.95	0.9	1	1.27
0.00875	0.983269	0.3	0.8	0.8	1	1.55	0.95	1	1.14
0.00875	0.983269	0.3	0.8	0.8	1	1.55	0.9	1	1.27
0.00375	0.983269	0.3	0.6	0.65	1	1.95	0.95	1	1.14
0.00375	0.983269	0.3	0.6	0.65	1	1.95	0.9	1	1.27
0.00375	0.983269	0.3	0.6	0.8	1	1.55	0.95	1	1.14
0.00375	0.983269	0.3	0.6	0.8	1	1.55	0.9	1	1.27
0.005	0.983269	0.2	0.95	0.65	1	1.95	0.95	1	1.14
0.005	0.983269	0.2	0.95	0.65	1	1.95	0.9	1	1.27
0.005	0.983269	0.2	0.95	0.8	1	1.55	0.95	1	1.14
0.005	0.983269	0.2	0.95	0.8	1	1.55	0.9	1	1.27
0.0075	0.983269	0.2	0.9	0.65	1	1.95	0.95	1	1.14
0.0075	0.983269	0.2	0.9	0.65	1	1.95	0.9	1	1.27
0.0075	0.983269	0.2	0.9	0.8	1	1.55	0.95	1	1.14
0.0075	0.983269	0.2	0.9	0.8	1	1.55	0.9	1	1.27
0.00875	0.983269	0.2	0.8	0.65	1	1.95	0.95	1	1.14
0.00875	0.983269	0.2	0.8	0.65	1	1.95	0.9	1	1.27
0.00875	0.983269	0.2	0.8	0.8	1	1.55	0.95	1	1.14
0.00875	0.983269	0.2	0.8	0.8	1	1.55	0.9	1	1.27
0.00375	0.983269	0.2	0.6	0.65	1	1.95	0.95	1	1.14
0.00375	0.983269	0.2	0.6	0.65	1	1.95	0.9	1	1.27
0.00375	0.983269	0.2	0.6	0.8	1	1.55	0.95	1	1.14
0.00375	0.983269	0.2	0.6	0.8	1	1.55	0.9	1	1.27
0.00125	0.983269	0.1	0.95	0.65	1	1.95	0.95	1	1.14
0.00125	0.983269	0.1	0.95	0.65	1	1.95	0.9	1	1.27
0.00125	0.983269	0.1	0.95	0.8	1	1.55	0.95	1	1.14
0.00125	0.983269	0.1	0.95	0.8	1	1.55	0.9	1	1.27
0.001875	0.983269	0.1	0.9	0.65	1	1.95	0.95	1	1.14
0.001875	0.983269	0.1	0.9	0.65	1	1.95	0.9	1	1.27
0.001875	0.983269	0.1	0.9	0.8	1	1.55	0.95	1	1.14
0.001875	0.983269	0.1	0.9	0.8	1	1.55	0.9	1	1.27
0.0021875	0.983269	0.1	0.8	0.65	1	1.95	0.95	1	1.14
0.0021875	0.983269	0.1	0.8	0.65	1	1.95	0.9	1	1.27
0.0021875	0.983269	0.1	0.8	0.8	1	1.55	0.95	1	1.14
0.0021875	0.983269	0.1	0.8	0.8	1	1.55	0.9	1	1.27
0.0009375	0.983269	0.1	0.6	0.65	1	1.95	0.95	1	1.14
0.0009375	0.983269	0.1	0.6	0.65	1	1.95	0.9	1	1.27
0.0009375	0.983269	0.1	0.6	0.8	1	1.55	0.95	1	1.14
0.0009375	0.983269	0.1	0.6	0.8	1	1.55	0.9	1	1.27
0.0007	0.605088	0.4	0.95	0.65	1	1.95	0.95	1	1.14
0.0007	0.605088	0.4	0.95	0.65	1	1.95	0.9	1	1.27
0.0007	0.605088	0.4	0.95	0.8	1	1.55	0.95	1	1.14
0.0007	0.605088	0.4	0.95	0.8	1	1.55	0.9	1	1.27
0.00105	0.605088	0.4	0.9	0.65	1	1.95	0.95	1	1.14
0.00105	0.605088	0.4	0.9	0.65	1	1.95	0.9	1	1.27
0.00105	0.605088	0.4	0.9	0.8	1	1.55	0.95	1	1.14
0.00105	0.605088	0.4	0.9	0.8	1	1.55	0.9	1	1.27
0.001225	0.605088	0.4	0.8	0.65	1	1.95	0.95	1	1.14
0.001225	0.605088	0.4	0.8	0.65	1	1.95	0.9	1	1.27
0.001225	0.605088	0.4	0.8	0.8	1	1.55	0.95	1	1.14
0.001225	0.605088	0.4	0.8	0.8	1	1.55	0.9	1	1.27
0.000525	0.605088	0.4	0.6	0.65	1	1.95	0.95	1	1.14
0.000525	0.605088	0.4	0.6	0.65	1	1.95	0.9	1	1.27
0.000525	0.605088	0.4	0.6	0.8	1	1.55	0.95	1	1.14
0.000525	0.605088	0.4	0.6	0.8	1	1.55	0.9	1	1.27
0.0028	0.605088	0.3	0.95	0.65	1	1.95	0.95	1	1.14
0.0028	0.605088	0.3	0.95	0.65	1	1.95	0.9	1	1.27
0.0028	0.605088	0.3	0.95	0.8	1	1.55	0.95	1	1.14
0.0028	0.605088	0.3	0.95	0.8	1	1.55	0.9	1	1.27
0.0042	0.605088	0.3	0.9	0.65	1	1.95	0.95	1	1.14
0.0042	0.605088	0.3	0.9	0.65	1	1.95	0.9	1	1.27
0.0042	0.605088	0.3	0.9	0.8	1	1.55	0.95	1	1.14
0.0042	0.605088	0.3	0.9	0.8	1	1.55	0.9	1	1.27
0.0049	0.605088	0.3	0.8	0.65	1	1.95	0.95	1	1.14
0.0049	0.605088	0.3	0.8	0.65	1	1.95	0.9	1	1.27
0.0049	0.605088	0.3	0.8	0.8	1	1.55	0.95	1	1.14
0.0049	0.605088	0.3	0.8	0.8	1	1.55	0.9	1	1.27
0.0021	0.605088	0.3	0.6	0.65	1	1.95	0.95	1	1.14
0.0021	0.605088	0.3	0.6	0.65	1	1.95	0.9	1	1.27
0.0021	0.605088	0.3	0.6	0.8	1	1.55	0.95	1	1.14
0.0021	0.605088	0.3	0.6	0.8	1	1.55	0.9	1	1.27
0.0028	0.605088	0.2	0.95	0.65	1	1.95	0.95	1	1.14
0.0028	0.605088	0.2	0.95	0.65	1	1.95	0.9	1	1.27
0.0028	0.605088	0.2	0.95	0.8	1	1.55	0.95	1	1.14
0.0028	0.605088	0.2	0.95	0.8	1	1.55	0.9	1	1.27
0.0042	0.605088	0.2	0.9	0.65	1	1.95	0.95	1	1.14
0.0042	0.605088	0.2	0.9	0.65	1	1.95	0.9	1	1.27
0.0042	0.605088	0.2	0.9	0.8	1	1.55	0.95	1	1.14
0.0042	0.605088	0.2	0.9	0.8	1	1.55	0.9	1	1.27
0.0049	0.605088	0.2	0.8	0.65	1	1.95	0.95	1	1.14
0.0049	0.605088	0.2	0.8	0.65	1	1.95	0.9	1	1.27
0.0049	0.605088	0.2	0.8	0.8	1	1.55	0.95	1	1.14
0.0049	0.605088	0.2	0.8	0.8	1	1.55	0.9	1	1.27
0.0021	0.605088	0.2	0.6	0.65	1	1.95	0.95	1	1.14
0.0021	0.605088	0.2	0.6	0.65	1	1.95	0.9	1	1.27
0.0021	0.605088	0.2	0.6	0.8	1	1.55	0.95	1	1.14
0.0021	0.605088	0.2	0.6	0.8	1	1.55	0.9	1	1.27
0.0007	0.605088	0.1	0.95	0.65	1	1.95	0.95	1	1.14
0.0007	0.605088	0.1	0.95	0.65	1	1.95	0.9	1	1.27
0.0007	0.605088	0.1	0.95	0.8	1	1.55	0.95	1	1.14
0.0007	0.605088	0.1	0.95	0.8	1	1.55	0.9	1	1.27
0.00105	0.605088	0.1	0.9	0.65	1	1.95	0.95	1	1.14
0.00105	0.605088	0.1	0.9	0.65	1	1.95	0.9	1	1.27
0.00105	0.605088	0.1	0.9	0.8	1	1.55	0.95	1	1.14
0.00105	0.605088	0.1	0.9	0.8	1	1.55	0.9	1	1.27
0.001225	0.605088	0.1	0.8	0.65	1	1.95	0.95	1	1.14
0.001225	0.605088	0.1	0.8	0.65	1	1.95	0.9	1	1.27
0.001225	0.605088	0.1	0.8	0.8	1	1.55	0.95	1	1.14
0.001225	0.605088	0.1	0.8	0.8	1	1.55	0.9	1	1.27
0.000525	0.605088	0.1	0.6	0.65	1	1.95	0.95	1	1.14
0.000525	0.605088	0.1	0.6	0.65	1	1.95	0.9	1	1.27
0.000525	0.605088	0.1	0.6	0.8	1	1.55	0.95	1	1.14
0.000525	0.605088	0.1	0.6	0.8	1	1.55	0.9	1	1.27
Bastrop
Probability	Contact Rate	Transmission Rate	Vaccine Efficacy	Susceptibility (GroupA)	Susceptibility (GroupB)	Susceptibility (GroupC)	Infectivity (GroupA)	Infectivity (GroupB)	Infectivity (GroupC)
5e-05	1.89723	0.4	0.95	0.68	1	1.9	0.95	1	1.14
5e-05	1.89723	0.4	0.95	0.68	1	1.9	0.9	1	1.28
5e-05	1.89723	0.4	0.95	0.8	1	1.56	0.95	1	1.14
5e-05	1.89723	0.4	0.95	0.8	1	1.56	0.9	1	1.28
7.5e-05	1.89723	0.4	0.9	0.68	1	1.9	0.95	1	1.14
7.5e-05	1.89723	0.4	0.9	0.68	1	1.9	0.9	1	1.28
7.5e-05	1.89723	0.4	0.9	0.8	1	1.56	0.95	1	1.14
7.5e-05	1.89723	0.4	0.9	0.8	1	1.56	0.9	1	1.28
8.75e-05	1.89723	0.4	0.8	0.68	1	1.9	0.95	1	1.14
8.75e-05	1.89723	0.4	0.8	0.68	1	1.9	0.9	1	1.28
8.75e-05	1.89723	0.4	0.8	0.8	1	1.56	0.95	1	1.14
8.75e-05	1.89723	0.4	0.8	0.8	1	1.56	0.9	1	1.28
3.75e-05	1.89723	0.4	0.6	0.68	1	1.9	0.95	1	1.14
3.75e-05	1.89723	0.4	0.6	0.68	1	1.9	0.9	1	1.28
3.75e-05	1.89723	0.4	0.6	0.8	1	1.56	0.95	1	1.14
3.75e-05	1.89723	0.4	0.6	0.8	1	1.56	0.9	1	1.28
0.0002	1.89723	0.3	0.95	0.68	1	1.9	0.95	1	1.14
0.0002	1.89723	0.3	0.95	0.68	1	1.9	0.9	1	1.28
0.0002	1.89723	0.3	0.95	0.8	1	1.56	0.95	1	1.14
0.0002	1.89723	0.3	0.95	0.8	1	1.56	0.9	1	1.28
0.0003	1.89723	0.3	0.9	0.68	1	1.9	0.95	1	1.14
0.0003	1.89723	0.3	0.9	0.68	1	1.9	0.9	1	1.28
0.0003	1.89723	0.3	0.9	0.8	1	1.56	0.95	1	1.14
0.0003	1.89723	0.3	0.9	0.8	1	1.56	0.9	1	1.28
0.00035	1.89723	0.3	0.8	0.68	1	1.9	0.95	1	1.14
0.00035	1.89723	0.3	0.8	0.68	1	1.9	0.9	1	1.28
0.00035	1.89723	0.3	0.8	0.8	1	1.56	0.95	1	1.14
0.00035	1.89723	0.3	0.8	0.8	1	1.56	0.9	1	1.28
0.00015	1.89723	0.3	0.6	0.68	1	1.9	0.95	1	1.14
0.00015	1.89723	0.3	0.6	0.68	1	1.9	0.9	1	1.28
0.00015	1.89723	0.3	0.6	0.8	1	1.56	0.95	1	1.14
0.00015	1.89723	0.3	0.6	0.8	1	1.56	0.9	1	1.28
0.0002	1.89723	0.2	0.95	0.68	1	1.9	0.95	1	1.14
0.0002	1.89723	0.2	0.95	0.68	1	1.9	0.9	1	1.28
0.0002	1.89723	0.2	0.95	0.8	1	1.56	0.95	1	1.14
0.0002	1.89723	0.2	0.95	0.8	1	1.56	0.9	1	1.28
0.0003	1.89723	0.2	0.9	0.68	1	1.9	0.95	1	1.14
0.0003	1.89723	0.2	0.9	0.68	1	1.9	0.9	1	1.28
0.0003	1.89723	0.2	0.9	0.8	1	1.56	0.95	1	1.14
0.0003	1.89723	0.2	0.9	0.8	1	1.56	0.9	1	1.28
0.00035	1.89723	0.2	0.8	0.68	1	1.9	0.95	1	1.14
0.00035	1.89723	0.2	0.8	0.68	1	1.9	0.9	1	1.28
0.00035	1.89723	0.2	0.8	0.8	1	1.56	0.95	1	1.14
0.00035	1.89723	0.2	0.8	0.8	1	1.56	0.9	1	1.28
0.00015	1.89723	0.2	0.6	0.68	1	1.9	0.95	1	1.14
0.00015	1.89723	0.2	0.6	0.68	1	1.9	0.9	1	1.28
0.00015	1.89723	0.2	0.6	0.8	1	1.56	0.95	1	1.14
0.00015	1.89723	0.2	0.6	0.8	1	1.56	0.9	1	1.28
5e-05	1.89723	0.1	0.95	0.68	1	1.9	0.95	1	1.14
5e-05	1.89723	0.1	0.95	0.68	1	1.9	0.9	1	1.28
5e-05	1.89723	0.1	0.95	0.8	1	1.56	0.95	1	1.14
5e-05	1.89723	0.1	0.95	0.8	1	1.56	0.9	1	1.28
7.5e-05	1.89723	0.1	0.9	0.68	1	1.9	0.95	1	1.14
7.5e-05	1.89723	0.1	0.9	0.68	1	1.9	0.9	1	1.28
7.5e-05	1.89723	0.1	0.9	0.8	1	1.56	0.95	1	1.14
7.5e-05	1.89723	0.1	0.9	0.8	1	1.56	0.9	1	1.28
8.75e-05	1.89723	0.1	0.8	0.68	1	1.9	0.95	1	1.14
8.75e-05	1.89723	0.1	0.8	0.68	1	1.9	0.9	1	1.28
8.75e-05	1.89723	0.1	0.8	0.8	1	1.56	0.95	1	1.14
8.75e-05	1.89723	0.1	0.8	0.8	1	1.56	0.9	1	1.28
3.75e-05	1.89723	0.1	0.6	0.68	1	1.9	0.95	1	1.14
3.75e-05	1.89723	0.1	0.6	0.68	1	1.9	0.9	1	1.28
3.75e-05	1.89723	0.1	0.6	0.8	1	1.56	0.95	1	1.14
3.75e-05	1.89723	0.1	0.6	0.8	1	1.56	0.9	1	1.28
0.0005	1.70097	0.4	0.95	0.68	1	1.9	0.95	1	1.14
0.0005	1.70097	0.4	0.95	0.68	1	1.9	0.9	1	1.28
0.0005	1.70097	0.4	0.95	0.8	1	1.56	0.95	1	1.14
0.0005	1.70097	0.4	0.95	0.8	1	1.56	0.9	1	1.28
0.00075	1.70097	0.4	0.9	0.68	1	1.9	0.95	1	1.14
0.00075	1.70097	0.4	0.9	0.68	1	1.9	0.9	1	1.28
0.00075	1.70097	0.4	0.9	0.8	1	1.56	0.95	1	1.14
0.00075	1.70097	0.4	0.9	0.8	1	1.56	0.9	1	1.28
0.000875	1.70097	0.4	0.8	0.68	1	1.9	0.95	1	1.14
0.000875	1.70097	0.4	0.8	0.68	1	1.9	0.9	1	1.28
0.000875	1.70097	0.4	0.8	0.8	1	1.56	0.95	1	1.14
0.000875	1.70097	0.4	0.8	0.8	1	1.56	0.9	1	1.28
0.000375	1.70097	0.4	0.6	0.68	1	1.9	0.95	1	1.14
0.000375	1.70097	0.4	0.6	0.68	1	1.9	0.9	1	1.28
0.000375	1.70097	0.4	0.6	0.8	1	1.56	0.95	1	1.14
0.000375	1.70097	0.4	0.6	0.8	1	1.56	0.9	1	1.28
0.002	1.70097	0.3	0.95	0.68	1	1.9	0.95	1	1.14
0.002	1.70097	0.3	0.95	0.68	1	1.9	0.9	1	1.28
0.002	1.70097	0.3	0.95	0.8	1	1.56	0.95	1	1.14
0.002	1.70097	0.3	0.95	0.8	1	1.56	0.9	1	1.28
0.003	1.70097	0.3	0.9	0.68	1	1.9	0.95	1	1.14
0.003	1.70097	0.3	0.9	0.68	1	1.9	0.9	1	1.28
0.003	1.70097	0.3	0.9	0.8	1	1.56	0.95	1	1.14
0.003	1.70097	0.3	0.9	0.8	1	1.56	0.9	1	1.28
0.0035	1.70097	0.3	0.8	0.68	1	1.9	0.95	1	1.14
0.0035	1.70097	0.3	0.8	0.68	1	1.9	0.9	1	1.28
0.0035	1.70097	0.3	0.8	0.8	1	1.56	0.95	1	1.14
0.0035	1.70097	0.3	0.8	0.8	1	1.56	0.9	1	1.28
0.0015	1.70097	0.3	0.6	0.68	1	1.9	0.95	1	1.14
0.0015	1.70097	0.3	0.6	0.68	1	1.9	0.9	1	1.28
0.0015	1.70097	0.3	0.6	0.8	1	1.56	0.95	1	1.14
0.0015	1.70097	0.3	0.6	0.8	1	1.56	0.9	1	1.28
0.002	1.70097	0.2	0.95	0.68	1	1.9	0.95	1	1.14
0.002	1.70097	0.2	0.95	0.68	1	1.9	0.9	1	1.28
0.002	1.70097	0.2	0.95	0.8	1	1.56	0.95	1	1.14
0.002	1.70097	0.2	0.95	0.8	1	1.56	0.9	1	1.28
0.003	1.70097	0.2	0.9	0.68	1	1.9	0.95	1	1.14
0.003	1.70097	0.2	0.9	0.68	1	1.9	0.9	1	1.28
0.003	1.70097	0.2	0.9	0.8	1	1.56	0.95	1	1.14
0.003	1.70097	0.2	0.9	0.8	1	1.56	0.9	1	1.28
0.0035	1.70097	0.2	0.8	0.68	1	1.9	0.95	1	1.14
0.0035	1.70097	0.2	0.8	0.68	1	1.9	0.9	1	1.28
0.0035	1.70097	0.2	0.8	0.8	1	1.56	0.95	1	1.14
0.0035	1.70097	0.2	0.8	0.8	1	1.56	0.9	1	1.28
0.0015	1.70097	0.2	0.6	0.68	1	1.9	0.95	1	1.14
0.0015	1.70097	0.2	0.6	0.68	1	1.9	0.9	1	1.28
0.0015	1.70097	0.2	0.6	0.8	1	1.56	0.95	1	1.14
0.0015	1.70097	0.2	0.6	0.8	1	1.56	0.9	1	1.28
0.0005	1.70097	0.1	0.95	0.68	1	1.9	0.95	1	1.14
0.0005	1.70097	0.1	0.95	0.68	1	1.9	0.9	1	1.28
0.0005	1.70097	0.1	0.95	0.8	1	1.56	0.95	1	1.14
0.0005	1.70097	0.1	0.95	0.8	1	1.56	0.9	1	1.28
0.00075	1.70097	0.1	0.9	0.68	1	1.9	0.95	1	1.14
0.00075	1.70097	0.1	0.9	0.68	1	1.9	0.9	1	1.28
0.00075	1.70097	0.1	0.9	0.8	1	1.56	0.95	1	1.14
0.00075	1.70097	0.1	0.9	0.8	1	1.56	0.9	1	1.28
0.000875	1.70097	0.1	0.8	0.68	1	1.9	0.95	1	1.14
0.000875	1.70097	0.1	0.8	0.68	1	1.9	0.9	1	1.28
0.000875	1.70097	0.1	0.8	0.8	1	1.56	0.95	1	1.14
0.000875	1.70097	0.1	0.8	0.8	1	1.56	0.9	1	1.28
0.000375	1.70097	0.1	0.6	0.68	1	1.9	0.95	1	1.14
0.000375	1.70097	0.1	0.6	0.68	1	1.9	0.9	1	1.28
0.000375	1.70097	0.1	0.6	0.8	1	1.56	0.95	1	1.14
0.000375	1.70097	0.1	0.6	0.8	1	1.56	0.9	1	1.28
0.00125	1.43928	0.4	0.95	0.68	1	1.9	0.95	1	1.14
0.00125	1.43928	0.4	0.95	0.68	1	1.9	0.9	1	1.28
0.00125	1.43928	0.4	0.95	0.8	1	1.56	0.95	1	1.14
0.00125	1.43928	0.4	0.95	0.8	1	1.56	0.9	1	1.28
0.001875	1.43928	0.4	0.9	0.68	1	1.9	0.95	1	1.14
0.001875	1.43928	0.4	0.9	0.68	1	1.9	0.9	1	1.28
0.001875	1.43928	0.4	0.9	0.8	1	1.56	0.95	1	1.14
0.001875	1.43928	0.4	0.9	0.8	1	1.56	0.9	1	1.28
0.0021875	1.43928	0.4	0.8	0.68	1	1.9	0.95	1	1.14
0.0021875	1.43928	0.4	0.8	0.68	1	1.9	0.9	1	1.28
0.0021875	1.43928	0.4	0.8	0.8	1	1.56	0.95	1	1.14
0.0021875	1.43928	0.4	0.8	0.8	1	1.56	0.9	1	1.28
0.0009375	1.43928	0.4	0.6	0.68	1	1.9	0.95	1	1.14
0.0009375	1.43928	0.4	0.6	0.68	1	1.9	0.9	1	1.28
0.0009375	1.43928	0.4	0.6	0.8	1	1.56	0.95	1	1.14
0.0009375	1.43928	0.4	0.6	0.8	1	1.56	0.9	1	1.28
0.005	1.43928	0.3	0.95	0.68	1	1.9	0.95	1	1.14
0.005	1.43928	0.3	0.95	0.68	1	1.9	0.9	1	1.28
0.005	1.43928	0.3	0.95	0.8	1	1.56	0.95	1	1.14
0.005	1.43928	0.3	0.95	0.8	1	1.56	0.9	1	1.28
0.0075	1.43928	0.3	0.9	0.68	1	1.9	0.95	1	1.14
0.0075	1.43928	0.3	0.9	0.68	1	1.9	0.9	1	1.28
0.0075	1.43928	0.3	0.9	0.8	1	1.56	0.95	1	1.14
0.0075	1.43928	0.3	0.9	0.8	1	1.56	0.9	1	1.28
0.00875	1.43928	0.3	0.8	0.68	1	1.9	0.95	1	1.14
0.00875	1.43928	0.3	0.8	0.68	1	1.9	0.9	1	1.28
0.00875	1.43928	0.3	0.8	0.8	1	1.56	0.95	1	1.14
0.00875	1.43928	0.3	0.8	0.8	1	1.56	0.9	1	1.28
0.00375	1.43928	0.3	0.6	0.68	1	1.9	0.95	1	1.14
0.00375	1.43928	0.3	0.6	0.68	1	1.9	0.9	1	1.28
0.00375	1.43928	0.3	0.6	0.8	1	1.56	0.95	1	1.14
0.00375	1.43928	0.3	0.6	0.8	1	1.56	0.9	1	1.28
0.005	1.43928	0.2	0.95	0.68	1	1.9	0.95	1	1.14
0.005	1.43928	0.2	0.95	0.68	1	1.9	0.9	1	1.28
0.005	1.43928	0.2	0.95	0.8	1	1.56	0.95	1	1.14
0.005	1.43928	0.2	0.95	0.8	1	1.56	0.9	1	1.28
0.0075	1.43928	0.2	0.9	0.68	1	1.9	0.95	1	1.14
0.0075	1.43928	0.2	0.9	0.68	1	1.9	0.9	1	1.28
0.0075	1.43928	0.2	0.9	0.8	1	1.56	0.95	1	1.14
0.0075	1.43928	0.2	0.9	0.8	1	1.56	0.9	1	1.28
0.00875	1.43928	0.2	0.8	0.68	1	1.9	0.95	1	1.14
0.00875	1.43928	0.2	0.8	0.68	1	1.9	0.9	1	1.28
0.00875	1.43928	0.2	0.8	0.8	1	1.56	0.95	1	1.14
0.00875	1.43928	0.2	0.8	0.8	1	1.56	0.9	1	1.28
0.00375	1.43928	0.2	0.6	0.68	1	1.9	0.95	1	1.14
0.00375	1.43928	0.2	0.6	0.68	1	1.9	0.9	1	1.28
0.00375	1.43928	0.2	0.6	0.8	1	1.56	0.95	1	1.14
0.00375	1.43928	0.2	0.6	0.8	1	1.56	0.9	1	1.28
0.00125	1.43928	0.1	0.95	0.68	1	1.9	0.95	1	1.14
0.00125	1.43928	0.1	0.95	0.68	1	1.9	0.9	1	1.28
0.00125	1.43928	0.1	0.95	0.8	1	1.56	0.95	1	1.14
0.00125	1.43928	0.1	0.95	0.8	1	1.56	0.9	1	1.28
0.001875	1.43928	0.1	0.9	0.68	1	1.9	0.95	1	1.14
0.001875	1.43928	0.1	0.9	0.68	1	1.9	0.9	1	1.28
0.001875	1.43928	0.1	0.9	0.8	1	1.56	0.95	1	1.14
0.001875	1.43928	0.1	0.9	0.8	1	1.56	0.9	1	1.28
0.0021875	1.43928	0.1	0.8	0.68	1	1.9	0.95	1	1.14
0.0021875	1.43928	0.1	0.8	0.68	1	1.9	0.9	1	1.28
0.0021875	1.43928	0.1	0.8	0.8	1	1.56	0.95	1	1.14
0.0021875	1.43928	0.1	0.8	0.8	1	1.56	0.9	1	1.28
0.0009375	1.43928	0.1	0.6	0.68	1	1.9	0.95	1	1.14
0.0009375	1.43928	0.1	0.6	0.68	1	1.9	0.9	1	1.28
0.0009375	1.43928	0.1	0.6	0.8	1	1.56	0.95	1	1.14
0.0009375	1.43928	0.1	0.6	0.8	1	1.56	0.9	1	1.28
0.00125	1.11217	0.4	0.95	0.68	1	1.9	0.95	1	1.14
0.00125	1.11217	0.4	0.95	0.68	1	1.9	0.9	1	1.28
0.00125	1.11217	0.4	0.95	0.8	1	1.56	0.95	1	1.14
0.00125	1.11217	0.4	0.95	0.8	1	1.56	0.9	1	1.28
0.001875	1.11217	0.4	0.9	0.68	1	1.9	0.95	1	1.14
0.001875	1.11217	0.4	0.9	0.68	1	1.9	0.9	1	1.28
0.001875	1.11217	0.4	0.9	0.8	1	1.56	0.95	1	1.14
0.001875	1.11217	0.4	0.9	0.8	1	1.56	0.9	1	1.28
0.0021875	1.11217	0.4	0.8	0.68	1	1.9	0.95	1	1.14
0.0021875	1.11217	0.4	0.8	0.68	1	1.9	0.9	1	1.28
0.0021875	1.11217	0.4	0.8	0.8	1	1.56	0.95	1	1.14
0.0021875	1.11217	0.4	0.8	0.8	1	1.56	0.9	1	1.28
0.0009375	1.11217	0.4	0.6	0.68	1	1.9	0.95	1	1.14
0.0009375	1.11217	0.4	0.6	0.68	1	1.9	0.9	1	1.28
0.0009375	1.11217	0.4	0.6	0.8	1	1.56	0.95	1	1.14
0.0009375	1.11217	0.4	0.6	0.8	1	1.56	0.9	1	1.28
0.005	1.11217	0.3	0.95	0.68	1	1.9	0.95	1	1.14
0.005	1.11217	0.3	0.95	0.68	1	1.9	0.9	1	1.28
0.005	1.11217	0.3	0.95	0.8	1	1.56	0.95	1	1.14
0.005	1.11217	0.3	0.95	0.8	1	1.56	0.9	1	1.28
0.0075	1.11217	0.3	0.9	0.68	1	1.9	0.95	1	1.14
0.0075	1.11217	0.3	0.9	0.68	1	1.9	0.9	1	1.28
0.0075	1.11217	0.3	0.9	0.8	1	1.56	0.95	1	1.14
0.0075	1.11217	0.3	0.9	0.8	1	1.56	0.9	1	1.28
0.00875	1.11217	0.3	0.8	0.68	1	1.9	0.95	1	1.14
0.00875	1.11217	0.3	0.8	0.68	1	1.9	0.9	1	1.28
0.00875	1.11217	0.3	0.8	0.8	1	1.56	0.95	1	1.14
0.00875	1.11217	0.3	0.8	0.8	1	1.56	0.9	1	1.28
0.00375	1.11217	0.3	0.6	0.68	1	1.9	0.95	1	1.14
0.00375	1.11217	0.3	0.6	0.68	1	1.9	0.9	1	1.28
0.00375	1.11217	0.3	0.6	0.8	1	1.56	0.95	1	1.14
0.00375	1.11217	0.3	0.6	0.8	1	1.56	0.9	1	1.28
0.005	1.11217	0.2	0.95	0.68	1	1.9	0.95	1	1.14
0.005	1.11217	0.2	0.95	0.68	1	1.9	0.9	1	1.28
0.005	1.11217	0.2	0.95	0.8	1	1.56	0.95	1	1.14
0.005	1.11217	0.2	0.95	0.8	1	1.56	0.9	1	1.28
0.0075	1.11217	0.2	0.9	0.68	1	1.9	0.95	1	1.14
0.0075	1.11217	0.2	0.9	0.68	1	1.9	0.9	1	1.28
0.0075	1.11217	0.2	0.9	0.8	1	1.56	0.95	1	1.14
0.0075	1.11217	0.2	0.9	0.8	1	1.56	0.9	1	1.28
0.00875	1.11217	0.2	0.8	0.68	1	1.9	0.95	1	1.14
0.00875	1.11217	0.2	0.8	0.68	1	1.9	0.9	1	1.28
0.00875	1.11217	0.2	0.8	0.8	1	1.56	0.95	1	1.14
0.00875	1.11217	0.2	0.8	0.8	1	1.56	0.9	1	1.28
0.00375	1.11217	0.2	0.6	0.68	1	1.9	0.95	1	1.14
0.00375	1.11217	0.2	0.6	0.68	1	1.9	0.9	1	1.28
0.00375	1.11217	0.2	0.6	0.8	1	1.56	0.95	1	1.14
0.00375	1.11217	0.2	0.6	0.8	1	1.56	0.9	1	1.28
0.00125	1.11217	0.1	0.95	0.68	1	1.9	0.95	1	1.14
0.00125	1.11217	0.1	0.95	0.68	1	1.9	0.9	1	1.28
0.00125	1.11217	0.1	0.95	0.8	1	1.56	0.95	1	1.14
0.00125	1.11217	0.1	0.95	0.8	1	1.56	0.9	1	1.28
0.001875	1.11217	0.1	0.9	0.68	1	1.9	0.95	1	1.14
0.001875	1.11217	0.1	0.9	0.68	1	1.9	0.9	1	1.28
0.001875	1.11217	0.1	0.9	0.8	1	1.56	0.95	1	1.14
0.001875	1.11217	0.1	0.9	0.8	1	1.56	0.9	1	1.28
0.0021875	1.11217	0.1	0.8	0.68	1	1.9	0.95	1	1.14
0.0021875	1.11217	0.1	0.8	0.68	1	1.9	0.9	1	1.28
0.0021875	1.11217	0.1	0.8	0.8	1	1.56	0.95	1	1.14
0.0021875	1.11217	0.1	0.8	0.8	1	1.56	0.9	1	1.28
0.0009375	1.11217	0.1	0.6	0.68	1	1.9	0.95	1	1.14
0.0009375	1.11217	0.1	0.6	0.68	1	1.9	0.9	1	1.28
0.0009375	1.11217	0.1	0.6	0.8	1	1.56	0.95	1	1.14
0.0009375	1.11217	0.1	0.6	0.8	1	1.56	0.9	1	1.28
0.00125	0.915906	0.4	0.95	0.68	1	1.9	0.95	1	1.14
0.00125	0.915906	0.4	0.95	0.68	1	1.9	0.9	1	1.28
0.00125	0.915906	0.4	0.95	0.8	1	1.56	0.95	1	1.14
0.00125	0.915906	0.4	0.95	0.8	1	1.56	0.9	1	1.28
0.001875	0.915906	0.4	0.9	0.68	1	1.9	0.95	1	1.14
0.001875	0.915906	0.4	0.9	0.68	1	1.9	0.9	1	1.28
0.001875	0.915906	0.4	0.9	0.8	1	1.56	0.95	1	1.14
0.001875	0.915906	0.4	0.9	0.8	1	1.56	0.9	1	1.28
0.0021875	0.915906	0.4	0.8	0.68	1	1.9	0.95	1	1.14
0.0021875	0.915906	0.4	0.8	0.68	1	1.9	0.9	1	1.28
0.0021875	0.915906	0.4	0.8	0.8	1	1.56	0.95	1	1.14
0.0021875	0.915906	0.4	0.8	0.8	1	1.56	0.9	1	1.28
0.0009375	0.915906	0.4	0.6	0.68	1	1.9	0.95	1	1.14
0.0009375	0.915906	0.4	0.6	0.68	1	1.9	0.9	1	1.28
0.0009375	0.915906	0.4	0.6	0.8	1	1.56	0.95	1	1.14
0.0009375	0.915906	0.4	0.6	0.8	1	1.56	0.9	1	1.28
0.005	0.915906	0.3	0.95	0.68	1	1.9	0.95	1	1.14
0.005	0.915906	0.3	0.95	0.68	1	1.9	0.9	1	1.28
0.005	0.915906	0.3	0.95	0.8	1	1.56	0.95	1	1.14
0.005	0.915906	0.3	0.95	0.8	1	1.56	0.9	1	1.28
0.0075	0.915906	0.3	0.9	0.68	1	1.9	0.95	1	1.14
0.0075	0.915906	0.3	0.9	0.68	1	1.9	0.9	1	1.28
0.0075	0.915906	0.3	0.9	0.8	1	1.56	0.95	1	1.14
0.0075	0.915906	0.3	0.9	0.8	1	1.56	0.9	1	1.28
0.00875	0.915906	0.3	0.8	0.68	1	1.9	0.95	1	1.14
0.00875	0.915906	0.3	0.8	0.68	1	1.9	0.9	1	1.28
0.00875	0.915906	0.3	0.8	0.8	1	1.56	0.95	1	1.14
0.00875	0.915906	0.3	0.8	0.8	1	1.56	0.9	1	1.28
0.00375	0.915906	0.3	0.6	0.68	1	1.9	0.95	1	1.14
0.00375	0.915906	0.3	0.6	0.68	1	1.9	0.9	1	1.28
0.00375	0.915906	0.3	0.6	0.8	1	1.56	0.95	1	1.14
0.00375	0.915906	0.3	0.6	0.8	1	1.56	0.9	1	1.28
0.005	0.915906	0.2	0.95	0.68	1	1.9	0.95	1	1.14
0.005	0.915906	0.2	0.95	0.68	1	1.9	0.9	1	1.28
0.005	0.915906	0.2	0.95	0.8	1	1.56	0.95	1	1.14
0.005	0.915906	0.2	0.95	0.8	1	1.56	0.9	1	1.28
0.0075	0.915906	0.2	0.9	0.68	1	1.9	0.95	1	1.14
0.0075	0.915906	0.2	0.9	0.68	1	1.9	0.9	1	1.28
0.0075	0.915906	0.2	0.9	0.8	1	1.56	0.95	1	1.14
0.0075	0.915906	0.2	0.9	0.8	1	1.56	0.9	1	1.28
0.00875	0.915906	0.2	0.8	0.68	1	1.9	0.95	1	1.14
0.00875	0.915906	0.2	0.8	0.68	1	1.9	0.9	1	1.28
0.00875	0.915906	0.2	0.8	0.8	1	1.56	0.95	1	1.14
0.00875	0.915906	0.2	0.8	0.8	1	1.56	0.9	1	1.28
0.00375	0.915906	0.2	0.6	0.68	1	1.9	0.95	1	1.14
0.00375	0.915906	0.2	0.6	0.68	1	1.9	0.9	1	1.28
0.00375	0.915906	0.2	0.6	0.8	1	1.56	0.95	1	1.14
0.00375	0.915906	0.2	0.6	0.8	1	1.56	0.9	1	1.28
0.00125	0.915906	0.1	0.95	0.68	1	1.9	0.95	1	1.14
0.00125	0.915906	0.1	0.95	0.68	1	1.9	0.9	1	1.28
0.00125	0.915906	0.1	0.95	0.8	1	1.56	0.95	1	1.14
0.00125	0.915906	0.1	0.95	0.8	1	1.56	0.9	1	1.28
0.001875	0.915906	0.1	0.9	0.68	1	1.9	0.95	1	1.14
0.001875	0.915906	0.1	0.9	0.68	1	1.9	0.9	1	1.28
0.001875	0.915906	0.1	0.9	0.8	1	1.56	0.95	1	1.14
0.001875	0.915906	0.1	0.9	0.8	1	1.56	0.9	1	1.28
0.0021875	0.915906	0.1	0.8	0.68	1	1.9	0.95	1	1.14
0.0021875	0.915906	0.1	0.8	0.68	1	1.9	0.9	1	1.28
0.0021875	0.915906	0.1	0.8	0.8	1	1.56	0.95	1	1.14
0.0021875	0.915906	0.1	0.8	0.8	1	1.56	0.9	1	1.28
0.0009375	0.915906	0.1	0.6	0.68	1	1.9	0.95	1	1.14
0.0009375	0.915906	0.1	0.6	0.68	1	1.9	0.9	1	1.28
0.0009375	0.915906	0.1	0.6	0.8	1	1.56	0.95	1	1.14
0.0009375	0.915906	0.1	0.6	0.8	1	1.56	0.9	1	1.28
0.0007	0.588796	0.4	0.95	0.68	1	1.9	0.95	1	1.14
0.0007	0.588796	0.4	0.95	0.68	1	1.9	0.9	1	1.28
0.0007	0.588796	0.4	0.95	0.8	1	1.56	0.95	1	1.14
0.0007	0.588796	0.4	0.95	0.8	1	1.56	0.9	1	1.28
0.00105	0.588796	0.4	0.9	0.68	1	1.9	0.95	1	1.14
0.00105	0.588796	0.4	0.9	0.68	1	1.9	0.9	1	1.28
0.00105	0.588796	0.4	0.9	0.8	1	1.56	0.95	1	1.14
0.00105	0.588796	0.4	0.9	0.8	1	1.56	0.9	1	1.28
0.001225	0.588796	0.4	0.8	0.68	1	1.9	0.95	1	1.14
0.001225	0.588796	0.4	0.8	0.68	1	1.9	0.9	1	1.28
0.001225	0.588796	0.4	0.8	0.8	1	1.56	0.95	1	1.14
0.001225	0.588796	0.4	0.8	0.8	1	1.56	0.9	1	1.28
0.000525	0.588796	0.4	0.6	0.68	1	1.9	0.95	1	1.14
0.000525	0.588796	0.4	0.6	0.68	1	1.9	0.9	1	1.28
0.000525	0.588796	0.4	0.6	0.8	1	1.56	0.95	1	1.14
0.000525	0.588796	0.4	0.6	0.8	1	1.56	0.9	1	1.28
0.0028	0.588796	0.3	0.95	0.68	1	1.9	0.95	1	1.14
0.0028	0.588796	0.3	0.95	0.68	1	1.9	0.9	1	1.28
0.0028	0.588796	0.3	0.95	0.8	1	1.56	0.95	1	1.14
0.0028	0.588796	0.3	0.95	0.8	1	1.56	0.9	1	1.28
0.0042	0.588796	0.3	0.9	0.68	1	1.9	0.95	1	1.14
0.0042	0.588796	0.3	0.9	0.68	1	1.9	0.9	1	1.28
0.0042	0.588796	0.3	0.9	0.8	1	1.56	0.95	1	1.14
0.0042	0.588796	0.3	0.9	0.8	1	1.56	0.9	1	1.28
0.0049	0.588796	0.3	0.8	0.68	1	1.9	0.95	1	1.14
0.0049	0.588796	0.3	0.8	0.68	1	1.9	0.9	1	1.28
0.0049	0.588796	0.3	0.8	0.8	1	1.56	0.95	1	1.14
0.0049	0.588796	0.3	0.8	0.8	1	1.56	0.9	1	1.28
0.0021	0.588796	0.3	0.6	0.68	1	1.9	0.95	1	1.14
0.0021	0.588796	0.3	0.6	0.68	1	1.9	0.9	1	1.28
0.0021	0.588796	0.3	0.6	0.8	1	1.56	0.95	1	1.14
0.0021	0.588796	0.3	0.6	0.8	1	1.56	0.9	1	1.28
0.0028	0.588796	0.2	0.95	0.68	1	1.9	0.95	1	1.14
0.0028	0.588796	0.2	0.95	0.68	1	1.9	0.9	1	1.28
0.0028	0.588796	0.2	0.95	0.8	1	1.56	0.95	1	1.14
0.0028	0.588796	0.2	0.95	0.8	1	1.56	0.9	1	1.28
0.0042	0.588796	0.2	0.9	0.68	1	1.9	0.95	1	1.14
0.0042	0.588796	0.2	0.9	0.68	1	1.9	0.9	1	1.28
0.0042	0.588796	0.2	0.9	0.8	1	1.56	0.95	1	1.14
0.0042	0.588796	0.2	0.9	0.8	1	1.56	0.9	1	1.28
0.0049	0.588796	0.2	0.8	0.68	1	1.9	0.95	1	1.14
0.0049	0.588796	0.2	0.8	0.68	1	1.9	0.9	1	1.28
0.0049	0.588796	0.2	0.8	0.8	1	1.56	0.95	1	1.14
0.0049	0.588796	0.2	0.8	0.8	1	1.56	0.9	1	1.28
0.0021	0.588796	0.2	0.6	0.68	1	1.9	0.95	1	1.14
0.0021	0.588796	0.2	0.6	0.68	1	1.9	0.9	1	1.28
0.0021	0.588796	0.2	0.6	0.8	1	1.56	0.95	1	1.14
0.0021	0.588796	0.2	0.6	0.8	1	1.56	0.9	1	1.28
0.0007	0.588796	0.1	0.95	0.68	1	1.9	0.95	1	1.14
0.0007	0.588796	0.1	0.95	0.68	1	1.9	0.9	1	1.28
0.0007	0.588796	0.1	0.95	0.8	1	1.56	0.95	1	1.14
0.0007	0.588796	0.1	0.95	0.8	1	1.56	0.9	1	1.28
0.00105	0.588796	0.1	0.9	0.68	1	1.9	0.95	1	1.14
0.00105	0.588796	0.1	0.9	0.68	1	1.9	0.9	1	1.28
0.00105	0.588796	0.1	0.9	0.8	1	1.56	0.95	1	1.14
0.00105	0.588796	0.1	0.9	0.8	1	1.56	0.9	1	1.28
0.001225	0.588796	0.1	0.8	0.68	1	1.9	0.95	1	1.14
0.001225	0.588796	0.1	0.8	0.68	1	1.9	0.9	1	1.28
0.001225	0.588796	0.1	0.8	0.8	1	1.56	0.95	1	1.14
0.001225	0.588796	0.1	0.8	0.8	1	1.56	0.9	1	1.28
0.000525	0.588796	0.1	0.6	0.68	1	1.9	0.95	1	1.14
0.000525	0.588796	0.1	0.6	0.68	1	1.9	0.9	1	1.28
0.000525	0.588796	0.1	0.6	0.8	1	1.56	0.95	1	1.14
0.000525	0.588796	0.1	0.6	0.8	1	1.56	0.9	1	1.28
Caldwell
Probability	Contact Rate	Transmission Rate	Vaccine Efficacy	Susceptibility (GroupA)	Susceptibility (GroupB)	Susceptibility (GroupC)	Infectivity (GroupA)	Infectivity (GroupB)	Infectivity (GroupC)
5e-05	1.85116	0.4	0.95	0.68	1	1.9	0.95	1	1.14
5e-05	1.85116	0.4	0.95	0.68	1	1.9	0.9	1	1.28
5e-05	1.85116	0.4	0.95	0.8	1	1.56	0.95	1	1.14
5e-05	1.85116	0.4	0.95	0.8	1	1.56	0.9	1	1.28
7.5e-05	1.85116	0.4	0.9	0.68	1	1.9	0.95	1	1.14
7.5e-05	1.85116	0.4	0.9	0.68	1	1.9	0.9	1	1.28
7.5e-05	1.85116	0.4	0.9	0.8	1	1.56	0.95	1	1.14
7.5e-05	1.85116	0.4	0.9	0.8	1	1.56	0.9	1	1.28
8.75e-05	1.85116	0.4	0.8	0.68	1	1.9	0.95	1	1.14
8.75e-05	1.85116	0.4	0.8	0.68	1	1.9	0.9	1	1.28
8.75e-05	1.85116	0.4	0.8	0.8	1	1.56	0.95	1	1.14
8.75e-05	1.85116	0.4	0.8	0.8	1	1.56	0.9	1	1.28
3.75e-05	1.85116	0.4	0.6	0.68	1	1.9	0.95	1	1.14
3.75e-05	1.85116	0.4	0.6	0.68	1	1.9	0.9	1	1.28
3.75e-05	1.85116	0.4	0.6	0.8	1	1.56	0.95	1	1.14
3.75e-05	1.85116	0.4	0.6	0.8	1	1.56	0.9	1	1.28
0.0002	1.85116	0.3	0.95	0.68	1	1.9	0.95	1	1.14
0.0002	1.85116	0.3	0.95	0.68	1	1.9	0.9	1	1.28
0.0002	1.85116	0.3	0.95	0.8	1	1.56	0.95	1	1.14
0.0002	1.85116	0.3	0.95	0.8	1	1.56	0.9	1	1.28
0.0003	1.85116	0.3	0.9	0.68	1	1.9	0.95	1	1.14
0.0003	1.85116	0.3	0.9	0.68	1	1.9	0.9	1	1.28
0.0003	1.85116	0.3	0.9	0.8	1	1.56	0.95	1	1.14
0.0003	1.85116	0.3	0.9	0.8	1	1.56	0.9	1	1.28
0.00035	1.85116	0.3	0.8	0.68	1	1.9	0.95	1	1.14
0.00035	1.85116	0.3	0.8	0.68	1	1.9	0.9	1	1.28
0.00035	1.85116	0.3	0.8	0.8	1	1.56	0.95	1	1.14
0.00035	1.85116	0.3	0.8	0.8	1	1.56	0.9	1	1.28
0.00015	1.85116	0.3	0.6	0.68	1	1.9	0.95	1	1.14
0.00015	1.85116	0.3	0.6	0.68	1	1.9	0.9	1	1.28
0.00015	1.85116	0.3	0.6	0.8	1	1.56	0.95	1	1.14
0.00015	1.85116	0.3	0.6	0.8	1	1.56	0.9	1	1.28
0.0002	1.85116	0.2	0.95	0.68	1	1.9	0.95	1	1.14
0.0002	1.85116	0.2	0.95	0.68	1	1.9	0.9	1	1.28
0.0002	1.85116	0.2	0.95	0.8	1	1.56	0.95	1	1.14
0.0002	1.85116	0.2	0.95	0.8	1	1.56	0.9	1	1.28
0.0003	1.85116	0.2	0.9	0.68	1	1.9	0.95	1	1.14
0.0003	1.85116	0.2	0.9	0.68	1	1.9	0.9	1	1.28
0.0003	1.85116	0.2	0.9	0.8	1	1.56	0.95	1	1.14
0.0003	1.85116	0.2	0.9	0.8	1	1.56	0.9	1	1.28
0.00035	1.85116	0.2	0.8	0.68	1	1.9	0.95	1	1.14
0.00035	1.85116	0.2	0.8	0.68	1	1.9	0.9	1	1.28
0.00035	1.85116	0.2	0.8	0.8	1	1.56	0.95	1	1.14
0.00035	1.85116	0.2	0.8	0.8	1	1.56	0.9	1	1.28
0.00015	1.85116	0.2	0.6	0.68	1	1.9	0.95	1	1.14
0.00015	1.85116	0.2	0.6	0.68	1	1.9	0.9	1	1.28
0.00015	1.85116	0.2	0.6	0.8	1	1.56	0.95	1	1.14
0.00015	1.85116	0.2	0.6	0.8	1	1.56	0.9	1	1.28
5e-05	1.85116	0.1	0.95	0.68	1	1.9	0.95	1	1.14
5e-05	1.85116	0.1	0.95	0.68	1	1.9	0.9	1	1.28
5e-05	1.85116	0.1	0.95	0.8	1	1.56	0.95	1	1.14
5e-05	1.85116	0.1	0.95	0.8	1	1.56	0.9	1	1.28
7.5e-05	1.85116	0.1	0.9	0.68	1	1.9	0.95	1	1.14
7.5e-05	1.85116	0.1	0.9	0.68	1	1.9	0.9	1	1.28
7.5e-05	1.85116	0.1	0.9	0.8	1	1.56	0.95	1	1.14
7.5e-05	1.85116	0.1	0.9	0.8	1	1.56	0.9	1	1.28
8.75e-05	1.85116	0.1	0.8	0.68	1	1.9	0.95	1	1.14
8.75e-05	1.85116	0.1	0.8	0.68	1	1.9	0.9	1	1.28
8.75e-05	1.85116	0.1	0.8	0.8	1	1.56	0.95	1	1.14
8.75e-05	1.85116	0.1	0.8	0.8	1	1.56	0.9	1	1.28
3.75e-05	1.85116	0.1	0.6	0.68	1	1.9	0.95	1	1.14
3.75e-05	1.85116	0.1	0.6	0.68	1	1.9	0.9	1	1.28
3.75e-05	1.85116	0.1	0.6	0.8	1	1.56	0.95	1	1.14
3.75e-05	1.85116	0.1	0.6	0.8	1	1.56	0.9	1	1.28
0.0005	1.6563	0.4	0.95	0.68	1	1.9	0.95	1	1.14
0.0005	1.6563	0.4	0.95	0.68	1	1.9	0.9	1	1.28
0.0005	1.6563	0.4	0.95	0.8	1	1.56	0.95	1	1.14
0.0005	1.6563	0.4	0.95	0.8	1	1.56	0.9	1	1.28
0.00075	1.6563	0.4	0.9	0.68	1	1.9	0.95	1	1.14
0.00075	1.6563	0.4	0.9	0.68	1	1.9	0.9	1	1.28
0.00075	1.6563	0.4	0.9	0.8	1	1.56	0.95	1	1.14
0.00075	1.6563	0.4	0.9	0.8	1	1.56	0.9	1	1.28
0.000875	1.6563	0.4	0.8	0.68	1	1.9	0.95	1	1.14
0.000875	1.6563	0.4	0.8	0.68	1	1.9	0.9	1	1.28
0.000875	1.6563	0.4	0.8	0.8	1	1.56	0.95	1	1.14
0.000875	1.6563	0.4	0.8	0.8	1	1.56	0.9	1	1.28
0.000375	1.6563	0.4	0.6	0.68	1	1.9	0.95	1	1.14
0.000375	1.6563	0.4	0.6	0.68	1	1.9	0.9	1	1.28
0.000375	1.6563	0.4	0.6	0.8	1	1.56	0.95	1	1.14
0.000375	1.6563	0.4	0.6	0.8	1	1.56	0.9	1	1.28
0.002	1.6563	0.3	0.95	0.68	1	1.9	0.95	1	1.14
0.002	1.6563	0.3	0.95	0.68	1	1.9	0.9	1	1.28
0.002	1.6563	0.3	0.95	0.8	1	1.56	0.95	1	1.14
0.002	1.6563	0.3	0.95	0.8	1	1.56	0.9	1	1.28
0.003	1.6563	0.3	0.9	0.68	1	1.9	0.95	1	1.14
0.003	1.6563	0.3	0.9	0.68	1	1.9	0.9	1	1.28
0.003	1.6563	0.3	0.9	0.8	1	1.56	0.95	1	1.14
0.003	1.6563	0.3	0.9	0.8	1	1.56	0.9	1	1.28
0.0035	1.6563	0.3	0.8	0.68	1	1.9	0.95	1	1.14
0.0035	1.6563	0.3	0.8	0.68	1	1.9	0.9	1	1.28
0.0035	1.6563	0.3	0.8	0.8	1	1.56	0.95	1	1.14
0.0035	1.6563	0.3	0.8	0.8	1	1.56	0.9	1	1.28
0.0015	1.6563	0.3	0.6	0.68	1	1.9	0.95	1	1.14
0.0015	1.6563	0.3	0.6	0.68	1	1.9	0.9	1	1.28
0.0015	1.6563	0.3	0.6	0.8	1	1.56	0.95	1	1.14
0.0015	1.6563	0.3	0.6	0.8	1	1.56	0.9	1	1.28
0.002	1.6563	0.2	0.95	0.68	1	1.9	0.95	1	1.14
0.002	1.6563	0.2	0.95	0.68	1	1.9	0.9	1	1.28
0.002	1.6563	0.2	0.95	0.8	1	1.56	0.95	1	1.14
0.002	1.6563	0.2	0.95	0.8	1	1.56	0.9	1	1.28
0.003	1.6563	0.2	0.9	0.68	1	1.9	0.95	1	1.14
0.003	1.6563	0.2	0.9	0.68	1	1.9	0.9	1	1.28
0.003	1.6563	0.2	0.9	0.8	1	1.56	0.95	1	1.14
0.003	1.6563	0.2	0.9	0.8	1	1.56	0.9	1	1.28
0.0035	1.6563	0.2	0.8	0.68	1	1.9	0.95	1	1.14
0.0035	1.6563	0.2	0.8	0.68	1	1.9	0.9	1	1.28
0.0035	1.6563	0.2	0.8	0.8	1	1.56	0.95	1	1.14
0.0035	1.6563	0.2	0.8	0.8	1	1.56	0.9	1	1.28
0.0015	1.6563	0.2	0.6	0.68	1	1.9	0.95	1	1.14
0.0015	1.6563	0.2	0.6	0.68	1	1.9	0.9	1	1.28
0.0015	1.6563	0.2	0.6	0.8	1	1.56	0.95	1	1.14
0.0015	1.6563	0.2	0.6	0.8	1	1.56	0.9	1	1.28
0.0005	1.6563	0.1	0.95	0.68	1	1.9	0.95	1	1.14
0.0005	1.6563	0.1	0.95	0.68	1	1.9	0.9	1	1.28
0.0005	1.6563	0.1	0.95	0.8	1	1.56	0.95	1	1.14
0.0005	1.6563	0.1	0.95	0.8	1	1.56	0.9	1	1.28
0.00075	1.6563	0.1	0.9	0.68	1	1.9	0.95	1	1.14
0.00075	1.6563	0.1	0.9	0.68	1	1.9	0.9	1	1.28
0.00075	1.6563	0.1	0.9	0.8	1	1.56	0.95	1	1.14
0.00075	1.6563	0.1	0.9	0.8	1	1.56	0.9	1	1.28
0.000875	1.6563	0.1	0.8	0.68	1	1.9	0.95	1	1.14
0.000875	1.6563	0.1	0.8	0.68	1	1.9	0.9	1	1.28
0.000875	1.6563	0.1	0.8	0.8	1	1.56	0.95	1	1.14
0.000875	1.6563	0.1	0.8	0.8	1	1.56	0.9	1	1.28
0.000375	1.6563	0.1	0.6	0.68	1	1.9	0.95	1	1.14
0.000375	1.6563	0.1	0.6	0.68	1	1.9	0.9	1	1.28
0.000375	1.6563	0.1	0.6	0.8	1	1.56	0.95	1	1.14
0.000375	1.6563	0.1	0.6	0.8	1	1.56	0.9	1	1.28
0.00125	1.42896	0.4	0.95	0.68	1	1.9	0.95	1	1.14
0.00125	1.42896	0.4	0.95	0.68	1	1.9	0.9	1	1.28
0.00125	1.42896	0.4	0.95	0.8	1	1.56	0.95	1	1.14
0.00125	1.42896	0.4	0.95	0.8	1	1.56	0.9	1	1.28
0.001875	1.42896	0.4	0.9	0.68	1	1.9	0.95	1	1.14
0.001875	1.42896	0.4	0.9	0.68	1	1.9	0.9	1	1.28
0.001875	1.42896	0.4	0.9	0.8	1	1.56	0.95	1	1.14
0.001875	1.42896	0.4	0.9	0.8	1	1.56	0.9	1	1.28
0.0021875	1.42896	0.4	0.8	0.68	1	1.9	0.95	1	1.14
0.0021875	1.42896	0.4	0.8	0.68	1	1.9	0.9	1	1.28
0.0021875	1.42896	0.4	0.8	0.8	1	1.56	0.95	1	1.14
0.0021875	1.42896	0.4	0.8	0.8	1	1.56	0.9	1	1.28
0.0009375	1.42896	0.4	0.6	0.68	1	1.9	0.95	1	1.14
0.0009375	1.42896	0.4	0.6	0.68	1	1.9	0.9	1	1.28
0.0009375	1.42896	0.4	0.6	0.8	1	1.56	0.95	1	1.14
0.0009375	1.42896	0.4	0.6	0.8	1	1.56	0.9	1	1.28
0.005	1.42896	0.3	0.95	0.68	1	1.9	0.95	1	1.14
0.005	1.42896	0.3	0.95	0.68	1	1.9	0.9	1	1.28
0.005	1.42896	0.3	0.95	0.8	1	1.56	0.95	1	1.14
0.005	1.42896	0.3	0.95	0.8	1	1.56	0.9	1	1.28
0.0075	1.42896	0.3	0.9	0.68	1	1.9	0.95	1	1.14
0.0075	1.42896	0.3	0.9	0.68	1	1.9	0.9	1	1.28
0.0075	1.42896	0.3	0.9	0.8	1	1.56	0.95	1	1.14
0.0075	1.42896	0.3	0.9	0.8	1	1.56	0.9	1	1.28
0.00875	1.42896	0.3	0.8	0.68	1	1.9	0.95	1	1.14
0.00875	1.42896	0.3	0.8	0.68	1	1.9	0.9	1	1.28
0.00875	1.42896	0.3	0.8	0.8	1	1.56	0.95	1	1.14
0.00875	1.42896	0.3	0.8	0.8	1	1.56	0.9	1	1.28
0.00375	1.42896	0.3	0.6	0.68	1	1.9	0.95	1	1.14
0.00375	1.42896	0.3	0.6	0.68	1	1.9	0.9	1	1.28
0.00375	1.42896	0.3	0.6	0.8	1	1.56	0.95	1	1.14
0.00375	1.42896	0.3	0.6	0.8	1	1.56	0.9	1	1.28
0.005	1.42896	0.2	0.95	0.68	1	1.9	0.95	1	1.14
0.005	1.42896	0.2	0.95	0.68	1	1.9	0.9	1	1.28
0.005	1.42896	0.2	0.95	0.8	1	1.56	0.95	1	1.14
0.005	1.42896	0.2	0.95	0.8	1	1.56	0.9	1	1.28
0.0075	1.42896	0.2	0.9	0.68	1	1.9	0.95	1	1.14
0.0075	1.42896	0.2	0.9	0.68	1	1.9	0.9	1	1.28
0.0075	1.42896	0.2	0.9	0.8	1	1.56	0.95	1	1.14
0.0075	1.42896	0.2	0.9	0.8	1	1.56	0.9	1	1.28
0.00875	1.42896	0.2	0.8	0.68	1	1.9	0.95	1	1.14
0.00875	1.42896	0.2	0.8	0.68	1	1.9	0.9	1	1.28
0.00875	1.42896	0.2	0.8	0.8	1	1.56	0.95	1	1.14
0.00875	1.42896	0.2	0.8	0.8	1	1.56	0.9	1	1.28
0.00375	1.42896	0.2	0.6	0.68	1	1.9	0.95	1	1.14
0.00375	1.42896	0.2	0.6	0.68	1	1.9	0.9	1	1.28
0.00375	1.42896	0.2	0.6	0.8	1	1.56	0.95	1	1.14
0.00375	1.42896	0.2	0.6	0.8	1	1.56	0.9	1	1.28
0.00125	1.42896	0.1	0.95	0.68	1	1.9	0.95	1	1.14
0.00125	1.42896	0.1	0.95	0.68	1	1.9	0.9	1	1.28
0.00125	1.42896	0.1	0.95	0.8	1	1.56	0.95	1	1.14
0.00125	1.42896	0.1	0.95	0.8	1	1.56	0.9	1	1.28
0.001875	1.42896	0.1	0.9	0.68	1	1.9	0.95	1	1.14
0.001875	1.42896	0.1	0.9	0.68	1	1.9	0.9	1	1.28
0.001875	1.42896	0.1	0.9	0.8	1	1.56	0.95	1	1.14
0.001875	1.42896	0.1	0.9	0.8	1	1.56	0.9	1	1.28
0.0021875	1.42896	0.1	0.8	0.68	1	1.9	0.95	1	1.14
0.0021875	1.42896	0.1	0.8	0.68	1	1.9	0.9	1	1.28
0.0021875	1.42896	0.1	0.8	0.8	1	1.56	0.95	1	1.14
0.0021875	1.42896	0.1	0.8	0.8	1	1.56	0.9	1	1.28
0.0009375	1.42896	0.1	0.6	0.68	1	1.9	0.95	1	1.14
0.0009375	1.42896	0.1	0.6	0.68	1	1.9	0.9	1	1.28
0.0009375	1.42896	0.1	0.6	0.8	1	1.56	0.95	1	1.14
0.0009375	1.42896	0.1	0.6	0.8	1	1.56	0.9	1	1.28
0.00125	1.07172	0.4	0.95	0.68	1	1.9	0.95	1	1.14
0.00125	1.07172	0.4	0.95	0.68	1	1.9	0.9	1	1.28
0.00125	1.07172	0.4	0.95	0.8	1	1.56	0.95	1	1.14
0.00125	1.07172	0.4	0.95	0.8	1	1.56	0.9	1	1.28
0.001875	1.07172	0.4	0.9	0.68	1	1.9	0.95	1	1.14
0.001875	1.07172	0.4	0.9	0.68	1	1.9	0.9	1	1.28
0.001875	1.07172	0.4	0.9	0.8	1	1.56	0.95	1	1.14
0.001875	1.07172	0.4	0.9	0.8	1	1.56	0.9	1	1.28
0.0021875	1.07172	0.4	0.8	0.68	1	1.9	0.95	1	1.14
0.0021875	1.07172	0.4	0.8	0.68	1	1.9	0.9	1	1.28
0.0021875	1.07172	0.4	0.8	0.8	1	1.56	0.95	1	1.14
0.0021875	1.07172	0.4	0.8	0.8	1	1.56	0.9	1	1.28
0.0009375	1.07172	0.4	0.6	0.68	1	1.9	0.95	1	1.14
0.0009375	1.07172	0.4	0.6	0.68	1	1.9	0.9	1	1.28
0.0009375	1.07172	0.4	0.6	0.8	1	1.56	0.95	1	1.14
0.0009375	1.07172	0.4	0.6	0.8	1	1.56	0.9	1	1.28
0.005	1.07172	0.3	0.95	0.68	1	1.9	0.95	1	1.14
0.005	1.07172	0.3	0.95	0.68	1	1.9	0.9	1	1.28
0.005	1.07172	0.3	0.95	0.8	1	1.56	0.95	1	1.14
0.005	1.07172	0.3	0.95	0.8	1	1.56	0.9	1	1.28
0.0075	1.07172	0.3	0.9	0.68	1	1.9	0.95	1	1.14
0.0075	1.07172	0.3	0.9	0.68	1	1.9	0.9	1	1.28
0.0075	1.07172	0.3	0.9	0.8	1	1.56	0.95	1	1.14
0.0075	1.07172	0.3	0.9	0.8	1	1.56	0.9	1	1.28
0.00875	1.07172	0.3	0.8	0.68	1	1.9	0.95	1	1.14
0.00875	1.07172	0.3	0.8	0.68	1	1.9	0.9	1	1.28
0.00875	1.07172	0.3	0.8	0.8	1	1.56	0.95	1	1.14
0.00875	1.07172	0.3	0.8	0.8	1	1.56	0.9	1	1.28
0.00375	1.07172	0.3	0.6	0.68	1	1.9	0.95	1	1.14
0.00375	1.07172	0.3	0.6	0.68	1	1.9	0.9	1	1.28
0.00375	1.07172	0.3	0.6	0.8	1	1.56	0.95	1	1.14
0.00375	1.07172	0.3	0.6	0.8	1	1.56	0.9	1	1.28
0.005	1.07172	0.2	0.95	0.68	1	1.9	0.95	1	1.14
0.005	1.07172	0.2	0.95	0.68	1	1.9	0.9	1	1.28
0.005	1.07172	0.2	0.95	0.8	1	1.56	0.95	1	1.14
0.005	1.07172	0.2	0.95	0.8	1	1.56	0.9	1	1.28
0.0075	1.07172	0.2	0.9	0.68	1	1.9	0.95	1	1.14
0.0075	1.07172	0.2	0.9	0.68	1	1.9	0.9	1	1.28
0.0075	1.07172	0.2	0.9	0.8	1	1.56	0.95	1	1.14
0.0075	1.07172	0.2	0.9	0.8	1	1.56	0.9	1	1.28
0.00875	1.07172	0.2	0.8	0.68	1	1.9	0.95	1	1.14
0.00875	1.07172	0.2	0.8	0.68	1	1.9	0.9	1	1.28
0.00875	1.07172	0.2	0.8	0.8	1	1.56	0.95	1	1.14
0.00875	1.07172	0.2	0.8	0.8	1	1.56	0.9	1	1.28
0.00375	1.07172	0.2	0.6	0.68	1	1.9	0.95	1	1.14
0.00375	1.07172	0.2	0.6	0.68	1	1.9	0.9	1	1.28
0.00375	1.07172	0.2	0.6	0.8	1	1.56	0.95	1	1.14
0.00375	1.07172	0.2	0.6	0.8	1	1.56	0.9	1	1.28
0.00125	1.07172	0.1	0.95	0.68	1	1.9	0.95	1	1.14
0.00125	1.07172	0.1	0.95	0.68	1	1.9	0.9	1	1.28
0.00125	1.07172	0.1	0.95	0.8	1	1.56	0.95	1	1.14
0.00125	1.07172	0.1	0.95	0.8	1	1.56	0.9	1	1.28
0.001875	1.07172	0.1	0.9	0.68	1	1.9	0.95	1	1.14
0.001875	1.07172	0.1	0.9	0.68	1	1.9	0.9	1	1.28
0.001875	1.07172	0.1	0.9	0.8	1	1.56	0.95	1	1.14
0.001875	1.07172	0.1	0.9	0.8	1	1.56	0.9	1	1.28
0.0021875	1.07172	0.1	0.8	0.68	1	1.9	0.95	1	1.14
0.0021875	1.07172	0.1	0.8	0.68	1	1.9	0.9	1	1.28
0.0021875	1.07172	0.1	0.8	0.8	1	1.56	0.95	1	1.14
0.0021875	1.07172	0.1	0.8	0.8	1	1.56	0.9	1	1.28
0.0009375	1.07172	0.1	0.6	0.68	1	1.9	0.95	1	1.14
0.0009375	1.07172	0.1	0.6	0.68	1	1.9	0.9	1	1.28
0.0009375	1.07172	0.1	0.6	0.8	1	1.56	0.95	1	1.14
0.0009375	1.07172	0.1	0.6	0.8	1	1.56	0.9	1	1.28
0.00125	0.876864	0.4	0.95	0.68	1	1.9	0.95	1	1.14
0.00125	0.876864	0.4	0.95	0.68	1	1.9	0.9	1	1.28
0.00125	0.876864	0.4	0.95	0.8	1	1.56	0.95	1	1.14
0.00125	0.876864	0.4	0.95	0.8	1	1.56	0.9	1	1.28
0.001875	0.876864	0.4	0.9	0.68	1	1.9	0.95	1	1.14
0.001875	0.876864	0.4	0.9	0.68	1	1.9	0.9	1	1.28
0.001875	0.876864	0.4	0.9	0.8	1	1.56	0.95	1	1.14
0.001875	0.876864	0.4	0.9	0.8	1	1.56	0.9	1	1.28
0.0021875	0.876864	0.4	0.8	0.68	1	1.9	0.95	1	1.14
0.0021875	0.876864	0.4	0.8	0.68	1	1.9	0.9	1	1.28
0.0021875	0.876864	0.4	0.8	0.8	1	1.56	0.95	1	1.14
0.0021875	0.876864	0.4	0.8	0.8	1	1.56	0.9	1	1.28
0.0009375	0.876864	0.4	0.6	0.68	1	1.9	0.95	1	1.14
0.0009375	0.876864	0.4	0.6	0.68	1	1.9	0.9	1	1.28
0.0009375	0.876864	0.4	0.6	0.8	1	1.56	0.95	1	1.14
0.0009375	0.876864	0.4	0.6	0.8	1	1.56	0.9	1	1.28
0.005	0.876864	0.3	0.95	0.68	1	1.9	0.95	1	1.14
0.005	0.876864	0.3	0.95	0.68	1	1.9	0.9	1	1.28
0.005	0.876864	0.3	0.95	0.8	1	1.56	0.95	1	1.14
0.005	0.876864	0.3	0.95	0.8	1	1.56	0.9	1	1.28
0.0075	0.876864	0.3	0.9	0.68	1	1.9	0.95	1	1.14
0.0075	0.876864	0.3	0.9	0.68	1	1.9	0.9	1	1.28
0.0075	0.876864	0.3	0.9	0.8	1	1.56	0.95	1	1.14
0.0075	0.876864	0.3	0.9	0.8	1	1.56	0.9	1	1.28
0.00875	0.876864	0.3	0.8	0.68	1	1.9	0.95	1	1.14
0.00875	0.876864	0.3	0.8	0.68	1	1.9	0.9	1	1.28
0.00875	0.876864	0.3	0.8	0.8	1	1.56	0.95	1	1.14
0.00875	0.876864	0.3	0.8	0.8	1	1.56	0.9	1	1.28
0.00375	0.876864	0.3	0.6	0.68	1	1.9	0.95	1	1.14
0.00375	0.876864	0.3	0.6	0.68	1	1.9	0.9	1	1.28
0.00375	0.876864	0.3	0.6	0.8	1	1.56	0.95	1	1.14
0.00375	0.876864	0.3	0.6	0.8	1	1.56	0.9	1	1.28
0.005	0.876864	0.2	0.95	0.68	1	1.9	0.95	1	1.14
0.005	0.876864	0.2	0.95	0.68	1	1.9	0.9	1	1.28
0.005	0.876864	0.2	0.95	0.8	1	1.56	0.95	1	1.14
0.005	0.876864	0.2	0.95	0.8	1	1.56	0.9	1	1.28
0.0075	0.876864	0.2	0.9	0.68	1	1.9	0.95	1	1.14
0.0075	0.876864	0.2	0.9	0.68	1	1.9	0.9	1	1.28
0.0075	0.876864	0.2	0.9	0.8	1	1.56	0.95	1	1.14
0.0075	0.876864	0.2	0.9	0.8	1	1.56	0.9	1	1.28
0.00875	0.876864	0.2	0.8	0.68	1	1.9	0.95	1	1.14
0.00875	0.876864	0.2	0.8	0.68	1	1.9	0.9	1	1.28
0.00875	0.876864	0.2	0.8	0.8	1	1.56	0.95	1	1.14
0.00875	0.876864	0.2	0.8	0.8	1	1.56	0.9	1	1.28
0.00375	0.876864	0.2	0.6	0.68	1	1.9	0.95	1	1.14
0.00375	0.876864	0.2	0.6	0.68	1	1.9	0.9	1	1.28
0.00375	0.876864	0.2	0.6	0.8	1	1.56	0.95	1	1.14
0.00375	0.876864	0.2	0.6	0.8	1	1.56	0.9	1	1.28
0.00125	0.876864	0.1	0.95	0.68	1	1.9	0.95	1	1.14
0.00125	0.876864	0.1	0.95	0.68	1	1.9	0.9	1	1.28
0.00125	0.876864	0.1	0.95	0.8	1	1.56	0.95	1	1.14
0.00125	0.876864	0.1	0.95	0.8	1	1.56	0.9	1	1.28
0.001875	0.876864	0.1	0.9	0.68	1	1.9	0.95	1	1.14
0.001875	0.876864	0.1	0.9	0.68	1	1.9	0.9	1	1.28
0.001875	0.876864	0.1	0.9	0.8	1	1.56	0.95	1	1.14
0.001875	0.876864	0.1	0.9	0.8	1	1.56	0.9	1	1.28
0.0021875	0.876864	0.1	0.8	0.68	1	1.9	0.95	1	1.14
0.0021875	0.876864	0.1	0.8	0.68	1	1.9	0.9	1	1.28
0.0021875	0.876864	0.1	0.8	0.8	1	1.56	0.95	1	1.14
0.0021875	0.876864	0.1	0.8	0.8	1	1.56	0.9	1	1.28
0.0009375	0.876864	0.1	0.6	0.68	1	1.9	0.95	1	1.14
0.0009375	0.876864	0.1	0.6	0.68	1	1.9	0.9	1	1.28
0.0009375	0.876864	0.1	0.6	0.8	1	1.56	0.95	1	1.14
0.0009375	0.876864	0.1	0.6	0.8	1	1.56	0.9	1	1.28
0.0007	0.5521	0.4	0.95	0.68	1	1.9	0.95	1	1.14
0.0007	0.5521	0.4	0.95	0.68	1	1.9	0.9	1	1.28
0.0007	0.5521	0.4	0.95	0.8	1	1.56	0.95	1	1.14
0.0007	0.5521	0.4	0.95	0.8	1	1.56	0.9	1	1.28
0.00105	0.5521	0.4	0.9	0.68	1	1.9	0.95	1	1.14
0.00105	0.5521	0.4	0.9	0.68	1	1.9	0.9	1	1.28
0.00105	0.5521	0.4	0.9	0.8	1	1.56	0.95	1	1.14
0.00105	0.5521	0.4	0.9	0.8	1	1.56	0.9	1	1.28
0.001225	0.5521	0.4	0.8	0.68	1	1.9	0.95	1	1.14
0.001225	0.5521	0.4	0.8	0.68	1	1.9	0.9	1	1.28
0.001225	0.5521	0.4	0.8	0.8	1	1.56	0.95	1	1.14
0.001225	0.5521	0.4	0.8	0.8	1	1.56	0.9	1	1.28
0.000525	0.5521	0.4	0.6	0.68	1	1.9	0.95	1	1.14
0.000525	0.5521	0.4	0.6	0.68	1	1.9	0.9	1	1.28
0.000525	0.5521	0.4	0.6	0.8	1	1.56	0.95	1	1.14
0.000525	0.5521	0.4	0.6	0.8	1	1.56	0.9	1	1.28
0.0028	0.5521	0.3	0.95	0.68	1	1.9	0.95	1	1.14
0.0028	0.5521	0.3	0.95	0.68	1	1.9	0.9	1	1.28
0.0028	0.5521	0.3	0.95	0.8	1	1.56	0.95	1	1.14
0.0028	0.5521	0.3	0.95	0.8	1	1.56	0.9	1	1.28
0.0042	0.5521	0.3	0.9	0.68	1	1.9	0.95	1	1.14
0.0042	0.5521	0.3	0.9	0.68	1	1.9	0.9	1	1.28
0.0042	0.5521	0.3	0.9	0.8	1	1.56	0.95	1	1.14
0.0042	0.5521	0.3	0.9	0.8	1	1.56	0.9	1	1.28
0.0049	0.5521	0.3	0.8	0.68	1	1.9	0.95	1	1.14
0.0049	0.5521	0.3	0.8	0.68	1	1.9	0.9	1	1.28
0.0049	0.5521	0.3	0.8	0.8	1	1.56	0.95	1	1.14
0.0049	0.5521	0.3	0.8	0.8	1	1.56	0.9	1	1.28
0.0021	0.5521	0.3	0.6	0.68	1	1.9	0.95	1	1.14
0.0021	0.5521	0.3	0.6	0.68	1	1.9	0.9	1	1.28
0.0021	0.5521	0.3	0.6	0.8	1	1.56	0.95	1	1.14
0.0021	0.5521	0.3	0.6	0.8	1	1.56	0.9	1	1.28
0.0028	0.5521	0.2	0.95	0.68	1	1.9	0.95	1	1.14
0.0028	0.5521	0.2	0.95	0.68	1	1.9	0.9	1	1.28
0.0028	0.5521	0.2	0.95	0.8	1	1.56	0.95	1	1.14
0.0028	0.5521	0.2	0.95	0.8	1	1.56	0.9	1	1.28
0.0042	0.5521	0.2	0.9	0.68	1	1.9	0.95	1	1.14
0.0042	0.5521	0.2	0.9	0.68	1	1.9	0.9	1	1.28
0.0042	0.5521	0.2	0.9	0.8	1	1.56	0.95	1	1.14
0.0042	0.5521	0.2	0.9	0.8	1	1.56	0.9	1	1.28
0.0049	0.5521	0.2	0.8	0.68	1	1.9	0.95	1	1.14
0.0049	0.5521	0.2	0.8	0.68	1	1.9	0.9	1	1.28
0.0049	0.5521	0.2	0.8	0.8	1	1.56	0.95	1	1.14
0.0049	0.5521	0.2	0.8	0.8	1	1.56	0.9	1	1.28
0.0021	0.5521	0.2	0.6	0.68	1	1.9	0.95	1	1.14
0.0021	0.5521	0.2	0.6	0.68	1	1.9	0.9	1	1.28
0.0021	0.5521	0.2	0.6	0.8	1	1.56	0.95	1	1.14
0.0021	0.5521	0.2	0.6	0.8	1	1.56	0.9	1	1.28
0.0007	0.5521	0.1	0.95	0.68	1	1.9	0.95	1	1.14
0.0007	0.5521	0.1	0.95	0.68	1	1.9	0.9	1	1.28
0.0007	0.5521	0.1	0.95	0.8	1	1.56	0.95	1	1.14
0.0007	0.5521	0.1	0.95	0.8	1	1.56	0.9	1	1.28
0.00105	0.5521	0.1	0.9	0.68	1	1.9	0.95	1	1.14
0.00105	0.5521	0.1	0.9	0.68	1	1.9	0.9	1	1.28
0.00105	0.5521	0.1	0.9	0.8	1	1.56	0.95	1	1.14
0.00105	0.5521	0.1	0.9	0.8	1	1.56	0.9	1	1.28
0.001225	0.5521	0.1	0.8	0.68	1	1.9	0.95	1	1.14
0.001225	0.5521	0.1	0.8	0.68	1	1.9	0.9	1	1.28
0.001225	0.5521	0.1	0.8	0.8	1	1.56	0.95	1	1.14
0.001225	0.5521	0.1	0.8	0.8	1	1.56	0.9	1	1.28
0.000525	0.5521	0.1	0.6	0.68	1	1.9	0.95	1	1.14
0.000525	0.5521	0.1	0.6	0.68	1	1.9	0.9	1	1.28
0.000525	0.5521	0.1	0.6	0.8	1	1.56	0.95	1	1.14
0.000525	0.5521	0.1	0.6	0.8	1	1.56	0.9	1	1.28
Hays
Probability	Contact Rate	Transmission Rate	Vaccine Efficacy	Susceptibility (GroupA)	Susceptibility (GroupB)	Susceptibility (GroupC)	Infectivity (GroupA)	Infectivity (GroupB)	Infectivity (GroupC)
5e-05	2.00112	0.4	0.95	0.68	1	1.9	0.95	1	1.14
5e-05	2.00112	0.4	0.95	0.68	1	1.9	0.9	1	1.28
5e-05	2.00112	0.4	0.95	0.8	1	1.56	0.95	1	1.14
5e-05	2.00112	0.4	0.95	0.8	1	1.56	0.9	1	1.28
7.5e-05	2.00112	0.4	0.9	0.68	1	1.9	0.95	1	1.14
7.5e-05	2.00112	0.4	0.9	0.68	1	1.9	0.9	1	1.28
7.5e-05	2.00112	0.4	0.9	0.8	1	1.56	0.95	1	1.14
7.5e-05	2.00112	0.4	0.9	0.8	1	1.56	0.9	1	1.28
8.75e-05	2.00112	0.4	0.8	0.68	1	1.9	0.95	1	1.14
8.75e-05	2.00112	0.4	0.8	0.68	1	1.9	0.9	1	1.28
8.75e-05	2.00112	0.4	0.8	0.8	1	1.56	0.95	1	1.14
8.75e-05	2.00112	0.4	0.8	0.8	1	1.56	0.9	1	1.28
3.75e-05	2.00112	0.4	0.6	0.68	1	1.9	0.95	1	1.14
3.75e-05	2.00112	0.4	0.6	0.68	1	1.9	0.9	1	1.28
3.75e-05	2.00112	0.4	0.6	0.8	1	1.56	0.95	1	1.14
3.75e-05	2.00112	0.4	0.6	0.8	1	1.56	0.9	1	1.28
0.0002	2.00112	0.3	0.95	0.68	1	1.9	0.95	1	1.14
0.0002	2.00112	0.3	0.95	0.68	1	1.9	0.9	1	1.28
0.0002	2.00112	0.3	0.95	0.8	1	1.56	0.95	1	1.14
0.0002	2.00112	0.3	0.95	0.8	1	1.56	0.9	1	1.28
0.0003	2.00112	0.3	0.9	0.68	1	1.9	0.95	1	1.14
0.0003	2.00112	0.3	0.9	0.68	1	1.9	0.9	1	1.28
0.0003	2.00112	0.3	0.9	0.8	1	1.56	0.95	1	1.14
0.0003	2.00112	0.3	0.9	0.8	1	1.56	0.9	1	1.28
0.00035	2.00112	0.3	0.8	0.68	1	1.9	0.95	1	1.14
0.00035	2.00112	0.3	0.8	0.68	1	1.9	0.9	1	1.28
0.00035	2.00112	0.3	0.8	0.8	1	1.56	0.95	1	1.14
0.00035	2.00112	0.3	0.8	0.8	1	1.56	0.9	1	1.28
0.00015	2.00112	0.3	0.6	0.68	1	1.9	0.95	1	1.14
0.00015	2.00112	0.3	0.6	0.68	1	1.9	0.9	1	1.28
0.00015	2.00112	0.3	0.6	0.8	1	1.56	0.95	1	1.14
0.00015	2.00112	0.3	0.6	0.8	1	1.56	0.9	1	1.28
0.0002	2.00112	0.2	0.95	0.68	1	1.9	0.95	1	1.14
0.0002	2.00112	0.2	0.95	0.68	1	1.9	0.9	1	1.28
0.0002	2.00112	0.2	0.95	0.8	1	1.56	0.95	1	1.14
0.0002	2.00112	0.2	0.95	0.8	1	1.56	0.9	1	1.28
0.0003	2.00112	0.2	0.9	0.68	1	1.9	0.95	1	1.14
0.0003	2.00112	0.2	0.9	0.68	1	1.9	0.9	1	1.28
0.0003	2.00112	0.2	0.9	0.8	1	1.56	0.95	1	1.14
0.0003	2.00112	0.2	0.9	0.8	1	1.56	0.9	1	1.28
0.00035	2.00112	0.2	0.8	0.68	1	1.9	0.95	1	1.14
0.00035	2.00112	0.2	0.8	0.68	1	1.9	0.9	1	1.28
0.00035	2.00112	0.2	0.8	0.8	1	1.56	0.95	1	1.14
0.00035	2.00112	0.2	0.8	0.8	1	1.56	0.9	1	1.28
0.00015	2.00112	0.2	0.6	0.68	1	1.9	0.95	1	1.14
0.00015	2.00112	0.2	0.6	0.68	1	1.9	0.9	1	1.28
0.00015	2.00112	0.2	0.6	0.8	1	1.56	0.95	1	1.14
0.00015	2.00112	0.2	0.6	0.8	1	1.56	0.9	1	1.28
5e-05	2.00112	0.1	0.95	0.68	1	1.9	0.95	1	1.14
5e-05	2.00112	0.1	0.95	0.68	1	1.9	0.9	1	1.28
5e-05	2.00112	0.1	0.95	0.8	1	1.56	0.95	1	1.14
5e-05	2.00112	0.1	0.95	0.8	1	1.56	0.9	1	1.28
7.5e-05	2.00112	0.1	0.9	0.68	1	1.9	0.95	1	1.14
7.5e-05	2.00112	0.1	0.9	0.68	1	1.9	0.9	1	1.28
7.5e-05	2.00112	0.1	0.9	0.8	1	1.56	0.95	1	1.14
7.5e-05	2.00112	0.1	0.9	0.8	1	1.56	0.9	1	1.28
8.75e-05	2.00112	0.1	0.8	0.68	1	1.9	0.95	1	1.14
8.75e-05	2.00112	0.1	0.8	0.68	1	1.9	0.9	1	1.28
8.75e-05	2.00112	0.1	0.8	0.8	1	1.56	0.95	1	1.14
8.75e-05	2.00112	0.1	0.8	0.8	1	1.56	0.9	1	1.28
3.75e-05	2.00112	0.1	0.6	0.68	1	1.9	0.95	1	1.14
3.75e-05	2.00112	0.1	0.6	0.68	1	1.9	0.9	1	1.28
3.75e-05	2.00112	0.1	0.6	0.8	1	1.56	0.95	1	1.14
3.75e-05	2.00112	0.1	0.6	0.8	1	1.56	0.9	1	1.28
0.0005	1.80101	0.4	0.95	0.68	1	1.9	0.95	1	1.14
0.0005	1.80101	0.4	0.95	0.68	1	1.9	0.9	1	1.28
0.0005	1.80101	0.4	0.95	0.8	1	1.56	0.95	1	1.14
0.0005	1.80101	0.4	0.95	0.8	1	1.56	0.9	1	1.28
0.00075	1.80101	0.4	0.9	0.68	1	1.9	0.95	1	1.14
0.00075	1.80101	0.4	0.9	0.68	1	1.9	0.9	1	1.28
0.00075	1.80101	0.4	0.9	0.8	1	1.56	0.95	1	1.14
0.00075	1.80101	0.4	0.9	0.8	1	1.56	0.9	1	1.28
0.000875	1.80101	0.4	0.8	0.68	1	1.9	0.95	1	1.14
0.000875	1.80101	0.4	0.8	0.68	1	1.9	0.9	1	1.28
0.000875	1.80101	0.4	0.8	0.8	1	1.56	0.95	1	1.14
0.000875	1.80101	0.4	0.8	0.8	1	1.56	0.9	1	1.28
0.000375	1.80101	0.4	0.6	0.68	1	1.9	0.95	1	1.14
0.000375	1.80101	0.4	0.6	0.68	1	1.9	0.9	1	1.28
0.000375	1.80101	0.4	0.6	0.8	1	1.56	0.95	1	1.14
0.000375	1.80101	0.4	0.6	0.8	1	1.56	0.9	1	1.28
0.002	1.80101	0.3	0.95	0.68	1	1.9	0.95	1	1.14
0.002	1.80101	0.3	0.95	0.68	1	1.9	0.9	1	1.28
0.002	1.80101	0.3	0.95	0.8	1	1.56	0.95	1	1.14
0.002	1.80101	0.3	0.95	0.8	1	1.56	0.9	1	1.28
0.003	1.80101	0.3	0.9	0.68	1	1.9	0.95	1	1.14
0.003	1.80101	0.3	0.9	0.68	1	1.9	0.9	1	1.28
0.003	1.80101	0.3	0.9	0.8	1	1.56	0.95	1	1.14
0.003	1.80101	0.3	0.9	0.8	1	1.56	0.9	1	1.28
0.0035	1.80101	0.3	0.8	0.68	1	1.9	0.95	1	1.14
0.0035	1.80101	0.3	0.8	0.68	1	1.9	0.9	1	1.28
0.0035	1.80101	0.3	0.8	0.8	1	1.56	0.95	1	1.14
0.0035	1.80101	0.3	0.8	0.8	1	1.56	0.9	1	1.28
0.0015	1.80101	0.3	0.6	0.68	1	1.9	0.95	1	1.14
0.0015	1.80101	0.3	0.6	0.68	1	1.9	0.9	1	1.28
0.0015	1.80101	0.3	0.6	0.8	1	1.56	0.95	1	1.14
0.0015	1.80101	0.3	0.6	0.8	1	1.56	0.9	1	1.28
0.002	1.80101	0.2	0.95	0.68	1	1.9	0.95	1	1.14
0.002	1.80101	0.2	0.95	0.68	1	1.9	0.9	1	1.28
0.002	1.80101	0.2	0.95	0.8	1	1.56	0.95	1	1.14
0.002	1.80101	0.2	0.95	0.8	1	1.56	0.9	1	1.28
0.003	1.80101	0.2	0.9	0.68	1	1.9	0.95	1	1.14
0.003	1.80101	0.2	0.9	0.68	1	1.9	0.9	1	1.28
0.003	1.80101	0.2	0.9	0.8	1	1.56	0.95	1	1.14
0.003	1.80101	0.2	0.9	0.8	1	1.56	0.9	1	1.28
0.0035	1.80101	0.2	0.8	0.68	1	1.9	0.95	1	1.14
0.0035	1.80101	0.2	0.8	0.68	1	1.9	0.9	1	1.28
0.0035	1.80101	0.2	0.8	0.8	1	1.56	0.95	1	1.14
0.0035	1.80101	0.2	0.8	0.8	1	1.56	0.9	1	1.28
0.0015	1.80101	0.2	0.6	0.68	1	1.9	0.95	1	1.14
0.0015	1.80101	0.2	0.6	0.68	1	1.9	0.9	1	1.28
0.0015	1.80101	0.2	0.6	0.8	1	1.56	0.95	1	1.14
0.0015	1.80101	0.2	0.6	0.8	1	1.56	0.9	1	1.28
0.0005	1.80101	0.1	0.95	0.68	1	1.9	0.95	1	1.14
0.0005	1.80101	0.1	0.95	0.68	1	1.9	0.9	1	1.28
0.0005	1.80101	0.1	0.95	0.8	1	1.56	0.95	1	1.14
0.0005	1.80101	0.1	0.95	0.8	1	1.56	0.9	1	1.28
0.00075	1.80101	0.1	0.9	0.68	1	1.9	0.95	1	1.14
0.00075	1.80101	0.1	0.9	0.68	1	1.9	0.9	1	1.28
0.00075	1.80101	0.1	0.9	0.8	1	1.56	0.95	1	1.14
0.00075	1.80101	0.1	0.9	0.8	1	1.56	0.9	1	1.28
0.000875	1.80101	0.1	0.8	0.68	1	1.9	0.95	1	1.14
0.000875	1.80101	0.1	0.8	0.68	1	1.9	0.9	1	1.28
0.000875	1.80101	0.1	0.8	0.8	1	1.56	0.95	1	1.14
0.000875	1.80101	0.1	0.8	0.8	1	1.56	0.9	1	1.28
0.000375	1.80101	0.1	0.6	0.68	1	1.9	0.95	1	1.14
0.000375	1.80101	0.1	0.6	0.68	1	1.9	0.9	1	1.28
0.000375	1.80101	0.1	0.6	0.8	1	1.56	0.95	1	1.14
0.000375	1.80101	0.1	0.6	0.8	1	1.56	0.9	1	1.28
0.00125	1.50084	0.4	0.95	0.68	1	1.9	0.95	1	1.14
0.00125	1.50084	0.4	0.95	0.68	1	1.9	0.9	1	1.28
0.00125	1.50084	0.4	0.95	0.8	1	1.56	0.95	1	1.14
0.00125	1.50084	0.4	0.95	0.8	1	1.56	0.9	1	1.28
0.001875	1.50084	0.4	0.9	0.68	1	1.9	0.95	1	1.14
0.001875	1.50084	0.4	0.9	0.68	1	1.9	0.9	1	1.28
0.001875	1.50084	0.4	0.9	0.8	1	1.56	0.95	1	1.14
0.001875	1.50084	0.4	0.9	0.8	1	1.56	0.9	1	1.28
0.0021875	1.50084	0.4	0.8	0.68	1	1.9	0.95	1	1.14
0.0021875	1.50084	0.4	0.8	0.68	1	1.9	0.9	1	1.28
0.0021875	1.50084	0.4	0.8	0.8	1	1.56	0.95	1	1.14
0.0021875	1.50084	0.4	0.8	0.8	1	1.56	0.9	1	1.28
0.0009375	1.50084	0.4	0.6	0.68	1	1.9	0.95	1	1.14
0.0009375	1.50084	0.4	0.6	0.68	1	1.9	0.9	1	1.28
0.0009375	1.50084	0.4	0.6	0.8	1	1.56	0.95	1	1.14
0.0009375	1.50084	0.4	0.6	0.8	1	1.56	0.9	1	1.28
0.005	1.50084	0.3	0.95	0.68	1	1.9	0.95	1	1.14
0.005	1.50084	0.3	0.95	0.68	1	1.9	0.9	1	1.28
0.005	1.50084	0.3	0.95	0.8	1	1.56	0.95	1	1.14
0.005	1.50084	0.3	0.95	0.8	1	1.56	0.9	1	1.28
0.0075	1.50084	0.3	0.9	0.68	1	1.9	0.95	1	1.14
0.0075	1.50084	0.3	0.9	0.68	1	1.9	0.9	1	1.28
0.0075	1.50084	0.3	0.9	0.8	1	1.56	0.95	1	1.14
0.0075	1.50084	0.3	0.9	0.8	1	1.56	0.9	1	1.28
0.00875	1.50084	0.3	0.8	0.68	1	1.9	0.95	1	1.14
0.00875	1.50084	0.3	0.8	0.68	1	1.9	0.9	1	1.28
0.00875	1.50084	0.3	0.8	0.8	1	1.56	0.95	1	1.14
0.00875	1.50084	0.3	0.8	0.8	1	1.56	0.9	1	1.28
0.00375	1.50084	0.3	0.6	0.68	1	1.9	0.95	1	1.14
0.00375	1.50084	0.3	0.6	0.68	1	1.9	0.9	1	1.28
0.00375	1.50084	0.3	0.6	0.8	1	1.56	0.95	1	1.14
0.00375	1.50084	0.3	0.6	0.8	1	1.56	0.9	1	1.28
0.005	1.50084	0.2	0.95	0.68	1	1.9	0.95	1	1.14
0.005	1.50084	0.2	0.95	0.68	1	1.9	0.9	1	1.28
0.005	1.50084	0.2	0.95	0.8	1	1.56	0.95	1	1.14
0.005	1.50084	0.2	0.95	0.8	1	1.56	0.9	1	1.28
0.0075	1.50084	0.2	0.9	0.68	1	1.9	0.95	1	1.14
0.0075	1.50084	0.2	0.9	0.68	1	1.9	0.9	1	1.28
0.0075	1.50084	0.2	0.9	0.8	1	1.56	0.95	1	1.14
0.0075	1.50084	0.2	0.9	0.8	1	1.56	0.9	1	1.28
0.00875	1.50084	0.2	0.8	0.68	1	1.9	0.95	1	1.14
0.00875	1.50084	0.2	0.8	0.68	1	1.9	0.9	1	1.28
0.00875	1.50084	0.2	0.8	0.8	1	1.56	0.95	1	1.14
0.00875	1.50084	0.2	0.8	0.8	1	1.56	0.9	1	1.28
0.00375	1.50084	0.2	0.6	0.68	1	1.9	0.95	1	1.14
0.00375	1.50084	0.2	0.6	0.68	1	1.9	0.9	1	1.28
0.00375	1.50084	0.2	0.6	0.8	1	1.56	0.95	1	1.14
0.00375	1.50084	0.2	0.6	0.8	1	1.56	0.9	1	1.28
0.00125	1.50084	0.1	0.95	0.68	1	1.9	0.95	1	1.14
0.00125	1.50084	0.1	0.95	0.68	1	1.9	0.9	1	1.28
0.00125	1.50084	0.1	0.95	0.8	1	1.56	0.95	1	1.14
0.00125	1.50084	0.1	0.95	0.8	1	1.56	0.9	1	1.28
0.001875	1.50084	0.1	0.9	0.68	1	1.9	0.95	1	1.14
0.001875	1.50084	0.1	0.9	0.68	1	1.9	0.9	1	1.28
0.001875	1.50084	0.1	0.9	0.8	1	1.56	0.95	1	1.14
0.001875	1.50084	0.1	0.9	0.8	1	1.56	0.9	1	1.28
0.0021875	1.50084	0.1	0.8	0.68	1	1.9	0.95	1	1.14
0.0021875	1.50084	0.1	0.8	0.68	1	1.9	0.9	1	1.28
0.0021875	1.50084	0.1	0.8	0.8	1	1.56	0.95	1	1.14
0.0021875	1.50084	0.1	0.8	0.8	1	1.56	0.9	1	1.28
0.0009375	1.50084	0.1	0.6	0.68	1	1.9	0.95	1	1.14
0.0009375	1.50084	0.1	0.6	0.68	1	1.9	0.9	1	1.28
0.0009375	1.50084	0.1	0.6	0.8	1	1.56	0.95	1	1.14
0.0009375	1.50084	0.1	0.6	0.8	1	1.56	0.9	1	1.28
0.00125	1.20067	0.4	0.95	0.68	1	1.9	0.95	1	1.14
0.00125	1.20067	0.4	0.95	0.68	1	1.9	0.9	1	1.28
0.00125	1.20067	0.4	0.95	0.8	1	1.56	0.95	1	1.14
0.00125	1.20067	0.4	0.95	0.8	1	1.56	0.9	1	1.28
0.001875	1.20067	0.4	0.9	0.68	1	1.9	0.95	1	1.14
0.001875	1.20067	0.4	0.9	0.68	1	1.9	0.9	1	1.28
0.001875	1.20067	0.4	0.9	0.8	1	1.56	0.95	1	1.14
0.001875	1.20067	0.4	0.9	0.8	1	1.56	0.9	1	1.28
0.0021875	1.20067	0.4	0.8	0.68	1	1.9	0.95	1	1.14
0.0021875	1.20067	0.4	0.8	0.68	1	1.9	0.9	1	1.28
0.0021875	1.20067	0.4	0.8	0.8	1	1.56	0.95	1	1.14
0.0021875	1.20067	0.4	0.8	0.8	1	1.56	0.9	1	1.28
0.0009375	1.20067	0.4	0.6	0.68	1	1.9	0.95	1	1.14
0.0009375	1.20067	0.4	0.6	0.68	1	1.9	0.9	1	1.28
0.0009375	1.20067	0.4	0.6	0.8	1	1.56	0.95	1	1.14
0.0009375	1.20067	0.4	0.6	0.8	1	1.56	0.9	1	1.28
0.005	1.20067	0.3	0.95	0.68	1	1.9	0.95	1	1.14
0.005	1.20067	0.3	0.95	0.68	1	1.9	0.9	1	1.28
0.005	1.20067	0.3	0.95	0.8	1	1.56	0.95	1	1.14
0.005	1.20067	0.3	0.95	0.8	1	1.56	0.9	1	1.28
0.0075	1.20067	0.3	0.9	0.68	1	1.9	0.95	1	1.14
0.0075	1.20067	0.3	0.9	0.68	1	1.9	0.9	1	1.28
0.0075	1.20067	0.3	0.9	0.8	1	1.56	0.95	1	1.14
0.0075	1.20067	0.3	0.9	0.8	1	1.56	0.9	1	1.28
0.00875	1.20067	0.3	0.8	0.68	1	1.9	0.95	1	1.14
0.00875	1.20067	0.3	0.8	0.68	1	1.9	0.9	1	1.28
0.00875	1.20067	0.3	0.8	0.8	1	1.56	0.95	1	1.14
0.00875	1.20067	0.3	0.8	0.8	1	1.56	0.9	1	1.28
0.00375	1.20067	0.3	0.6	0.68	1	1.9	0.95	1	1.14
0.00375	1.20067	0.3	0.6	0.68	1	1.9	0.9	1	1.28
0.00375	1.20067	0.3	0.6	0.8	1	1.56	0.95	1	1.14
0.00375	1.20067	0.3	0.6	0.8	1	1.56	0.9	1	1.28
0.005	1.20067	0.2	0.95	0.68	1	1.9	0.95	1	1.14
0.005	1.20067	0.2	0.95	0.68	1	1.9	0.9	1	1.28
0.005	1.20067	0.2	0.95	0.8	1	1.56	0.95	1	1.14
0.005	1.20067	0.2	0.95	0.8	1	1.56	0.9	1	1.28
0.0075	1.20067	0.2	0.9	0.68	1	1.9	0.95	1	1.14
0.0075	1.20067	0.2	0.9	0.68	1	1.9	0.9	1	1.28
0.0075	1.20067	0.2	0.9	0.8	1	1.56	0.95	1	1.14
0.0075	1.20067	0.2	0.9	0.8	1	1.56	0.9	1	1.28
0.00875	1.20067	0.2	0.8	0.68	1	1.9	0.95	1	1.14
0.00875	1.20067	0.2	0.8	0.68	1	1.9	0.9	1	1.28
0.00875	1.20067	0.2	0.8	0.8	1	1.56	0.95	1	1.14
0.00875	1.20067	0.2	0.8	0.8	1	1.56	0.9	1	1.28
0.00375	1.20067	0.2	0.6	0.68	1	1.9	0.95	1	1.14
0.00375	1.20067	0.2	0.6	0.68	1	1.9	0.9	1	1.28
0.00375	1.20067	0.2	0.6	0.8	1	1.56	0.95	1	1.14
0.00375	1.20067	0.2	0.6	0.8	1	1.56	0.9	1	1.28
0.00125	1.20067	0.1	0.95	0.68	1	1.9	0.95	1	1.14
0.00125	1.20067	0.1	0.95	0.68	1	1.9	0.9	1	1.28
0.00125	1.20067	0.1	0.95	0.8	1	1.56	0.95	1	1.14
0.00125	1.20067	0.1	0.95	0.8	1	1.56	0.9	1	1.28
0.001875	1.20067	0.1	0.9	0.68	1	1.9	0.95	1	1.14
0.001875	1.20067	0.1	0.9	0.68	1	1.9	0.9	1	1.28
0.001875	1.20067	0.1	0.9	0.8	1	1.56	0.95	1	1.14
0.001875	1.20067	0.1	0.9	0.8	1	1.56	0.9	1	1.28
0.0021875	1.20067	0.1	0.8	0.68	1	1.9	0.95	1	1.14
0.0021875	1.20067	0.1	0.8	0.68	1	1.9	0.9	1	1.28
0.0021875	1.20067	0.1	0.8	0.8	1	1.56	0.95	1	1.14
0.0021875	1.20067	0.1	0.8	0.8	1	1.56	0.9	1	1.28
0.0009375	1.20067	0.1	0.6	0.68	1	1.9	0.95	1	1.14
0.0009375	1.20067	0.1	0.6	0.68	1	1.9	0.9	1	1.28
0.0009375	1.20067	0.1	0.6	0.8	1	1.56	0.95	1	1.14
0.0009375	1.20067	0.1	0.6	0.8	1	1.56	0.9	1	1.28
0.00125	0.933855	0.4	0.95	0.68	1	1.9	0.95	1	1.14
0.00125	0.933855	0.4	0.95	0.68	1	1.9	0.9	1	1.28
0.00125	0.933855	0.4	0.95	0.8	1	1.56	0.95	1	1.14
0.00125	0.933855	0.4	0.95	0.8	1	1.56	0.9	1	1.28
0.001875	0.933855	0.4	0.9	0.68	1	1.9	0.95	1	1.14
0.001875	0.933855	0.4	0.9	0.68	1	1.9	0.9	1	1.28
0.001875	0.933855	0.4	0.9	0.8	1	1.56	0.95	1	1.14
0.001875	0.933855	0.4	0.9	0.8	1	1.56	0.9	1	1.28
0.0021875	0.933855	0.4	0.8	0.68	1	1.9	0.95	1	1.14
0.0021875	0.933855	0.4	0.8	0.68	1	1.9	0.9	1	1.28
0.0021875	0.933855	0.4	0.8	0.8	1	1.56	0.95	1	1.14
0.0021875	0.933855	0.4	0.8	0.8	1	1.56	0.9	1	1.28
0.0009375	0.933855	0.4	0.6	0.68	1	1.9	0.95	1	1.14
0.0009375	0.933855	0.4	0.6	0.68	1	1.9	0.9	1	1.28
0.0009375	0.933855	0.4	0.6	0.8	1	1.56	0.95	1	1.14
0.0009375	0.933855	0.4	0.6	0.8	1	1.56	0.9	1	1.28
0.005	0.933855	0.3	0.95	0.68	1	1.9	0.95	1	1.14
0.005	0.933855	0.3	0.95	0.68	1	1.9	0.9	1	1.28
0.005	0.933855	0.3	0.95	0.8	1	1.56	0.95	1	1.14
0.005	0.933855	0.3	0.95	0.8	1	1.56	0.9	1	1.28
0.0075	0.933855	0.3	0.9	0.68	1	1.9	0.95	1	1.14
0.0075	0.933855	0.3	0.9	0.68	1	1.9	0.9	1	1.28
0.0075	0.933855	0.3	0.9	0.8	1	1.56	0.95	1	1.14
0.0075	0.933855	0.3	0.9	0.8	1	1.56	0.9	1	1.28
0.00875	0.933855	0.3	0.8	0.68	1	1.9	0.95	1	1.14
0.00875	0.933855	0.3	0.8	0.68	1	1.9	0.9	1	1.28
0.00875	0.933855	0.3	0.8	0.8	1	1.56	0.95	1	1.14
0.00875	0.933855	0.3	0.8	0.8	1	1.56	0.9	1	1.28
0.00375	0.933855	0.3	0.6	0.68	1	1.9	0.95	1	1.14
0.00375	0.933855	0.3	0.6	0.68	1	1.9	0.9	1	1.28
0.00375	0.933855	0.3	0.6	0.8	1	1.56	0.95	1	1.14
0.00375	0.933855	0.3	0.6	0.8	1	1.56	0.9	1	1.28
0.005	0.933855	0.2	0.95	0.68	1	1.9	0.95	1	1.14
0.005	0.933855	0.2	0.95	0.68	1	1.9	0.9	1	1.28
0.005	0.933855	0.2	0.95	0.8	1	1.56	0.95	1	1.14
0.005	0.933855	0.2	0.95	0.8	1	1.56	0.9	1	1.28
0.0075	0.933855	0.2	0.9	0.68	1	1.9	0.95	1	1.14
0.0075	0.933855	0.2	0.9	0.68	1	1.9	0.9	1	1.28
0.0075	0.933855	0.2	0.9	0.8	1	1.56	0.95	1	1.14
0.0075	0.933855	0.2	0.9	0.8	1	1.56	0.9	1	1.28
0.00875	0.933855	0.2	0.8	0.68	1	1.9	0.95	1	1.14
0.00875	0.933855	0.2	0.8	0.68	1	1.9	0.9	1	1.28
0.00875	0.933855	0.2	0.8	0.8	1	1.56	0.95	1	1.14
0.00875	0.933855	0.2	0.8	0.8	1	1.56	0.9	1	1.28
0.00375	0.933855	0.2	0.6	0.68	1	1.9	0.95	1	1.14
0.00375	0.933855	0.2	0.6	0.68	1	1.9	0.9	1	1.28
0.00375	0.933855	0.2	0.6	0.8	1	1.56	0.95	1	1.14
0.00375	0.933855	0.2	0.6	0.8	1	1.56	0.9	1	1.28
0.00125	0.933855	0.1	0.95	0.68	1	1.9	0.95	1	1.14
0.00125	0.933855	0.1	0.95	0.68	1	1.9	0.9	1	1.28
0.00125	0.933855	0.1	0.95	0.8	1	1.56	0.95	1	1.14
0.00125	0.933855	0.1	0.95	0.8	1	1.56	0.9	1	1.28
0.001875	0.933855	0.1	0.9	0.68	1	1.9	0.95	1	1.14
0.001875	0.933855	0.1	0.9	0.68	1	1.9	0.9	1	1.28
0.001875	0.933855	0.1	0.9	0.8	1	1.56	0.95	1	1.14
0.001875	0.933855	0.1	0.9	0.8	1	1.56	0.9	1	1.28
0.0021875	0.933855	0.1	0.8	0.68	1	1.9	0.95	1	1.14
0.0021875	0.933855	0.1	0.8	0.68	1	1.9	0.9	1	1.28
0.0021875	0.933855	0.1	0.8	0.8	1	1.56	0.95	1	1.14
0.0021875	0.933855	0.1	0.8	0.8	1	1.56	0.9	1	1.28
0.0009375	0.933855	0.1	0.6	0.68	1	1.9	0.95	1	1.14
0.0009375	0.933855	0.1	0.6	0.68	1	1.9	0.9	1	1.28
0.0009375	0.933855	0.1	0.6	0.8	1	1.56	0.95	1	1.14
0.0009375	0.933855	0.1	0.6	0.8	1	1.56	0.9	1	1.28
0.0007	0.600335	0.4	0.95	0.68	1	1.9	0.95	1	1.14
0.0007	0.600335	0.4	0.95	0.68	1	1.9	0.9	1	1.28
0.0007	0.600335	0.4	0.95	0.8	1	1.56	0.95	1	1.14
0.0007	0.600335	0.4	0.95	0.8	1	1.56	0.9	1	1.28
0.00105	0.600335	0.4	0.9	0.68	1	1.9	0.95	1	1.14
0.00105	0.600335	0.4	0.9	0.68	1	1.9	0.9	1	1.28
0.00105	0.600335	0.4	0.9	0.8	1	1.56	0.95	1	1.14
0.00105	0.600335	0.4	0.9	0.8	1	1.56	0.9	1	1.28
0.001225	0.600335	0.4	0.8	0.68	1	1.9	0.95	1	1.14
0.001225	0.600335	0.4	0.8	0.68	1	1.9	0.9	1	1.28
0.001225	0.600335	0.4	0.8	0.8	1	1.56	0.95	1	1.14
0.001225	0.600335	0.4	0.8	0.8	1	1.56	0.9	1	1.28
0.000525	0.600335	0.4	0.6	0.68	1	1.9	0.95	1	1.14
0.000525	0.600335	0.4	0.6	0.68	1	1.9	0.9	1	1.28
0.000525	0.600335	0.4	0.6	0.8	1	1.56	0.95	1	1.14
0.000525	0.600335	0.4	0.6	0.8	1	1.56	0.9	1	1.28
0.0028	0.600335	0.3	0.95	0.68	1	1.9	0.95	1	1.14
0.0028	0.600335	0.3	0.95	0.68	1	1.9	0.9	1	1.28
0.0028	0.600335	0.3	0.95	0.8	1	1.56	0.95	1	1.14
0.0028	0.600335	0.3	0.95	0.8	1	1.56	0.9	1	1.28
0.0042	0.600335	0.3	0.9	0.68	1	1.9	0.95	1	1.14
0.0042	0.600335	0.3	0.9	0.68	1	1.9	0.9	1	1.28
0.0042	0.600335	0.3	0.9	0.8	1	1.56	0.95	1	1.14
0.0042	0.600335	0.3	0.9	0.8	1	1.56	0.9	1	1.28
0.0049	0.600335	0.3	0.8	0.68	1	1.9	0.95	1	1.14
0.0049	0.600335	0.3	0.8	0.68	1	1.9	0.9	1	1.28
0.0049	0.600335	0.3	0.8	0.8	1	1.56	0.95	1	1.14
0.0049	0.600335	0.3	0.8	0.8	1	1.56	0.9	1	1.28
0.0021	0.600335	0.3	0.6	0.68	1	1.9	0.95	1	1.14
0.0021	0.600335	0.3	0.6	0.68	1	1.9	0.9	1	1.28
0.0021	0.600335	0.3	0.6	0.8	1	1.56	0.95	1	1.14
0.0021	0.600335	0.3	0.6	0.8	1	1.56	0.9	1	1.28
0.0028	0.600335	0.2	0.95	0.68	1	1.9	0.95	1	1.14
0.0028	0.600335	0.2	0.95	0.68	1	1.9	0.9	1	1.28
0.0028	0.600335	0.2	0.95	0.8	1	1.56	0.95	1	1.14
0.0028	0.600335	0.2	0.95	0.8	1	1.56	0.9	1	1.28
0.0042	0.600335	0.2	0.9	0.68	1	1.9	0.95	1	1.14
0.0042	0.600335	0.2	0.9	0.68	1	1.9	0.9	1	1.28
0.0042	0.600335	0.2	0.9	0.8	1	1.56	0.95	1	1.14
0.0042	0.600335	0.2	0.9	0.8	1	1.56	0.9	1	1.28
0.0049	0.600335	0.2	0.8	0.68	1	1.9	0.95	1	1.14
0.0049	0.600335	0.2	0.8	0.68	1	1.9	0.9	1	1.28
0.0049	0.600335	0.2	0.8	0.8	1	1.56	0.95	1	1.14
0.0049	0.600335	0.2	0.8	0.8	1	1.56	0.9	1	1.28
0.0021	0.600335	0.2	0.6	0.68	1	1.9	0.95	1	1.14
0.0021	0.600335	0.2	0.6	0.68	1	1.9	0.9	1	1.28
0.0021	0.600335	0.2	0.6	0.8	1	1.56	0.95	1	1.14
0.0021	0.600335	0.2	0.6	0.8	1	1.56	0.9	1	1.28
0.0007	0.600335	0.1	0.95	0.68	1	1.9	0.95	1	1.14
0.0007	0.600335	0.1	0.95	0.68	1	1.9	0.9	1	1.28
0.0007	0.600335	0.1	0.95	0.8	1	1.56	0.95	1	1.14
0.0007	0.600335	0.1	0.95	0.8	1	1.56	0.9	1	1.28
0.00105	0.600335	0.1	0.9	0.68	1	1.9	0.95	1	1.14
0.00105	0.600335	0.1	0.9	0.68	1	1.9	0.9	1	1.28
0.00105	0.600335	0.1	0.9	0.8	1	1.56	0.95	1	1.14
0.00105	0.600335	0.1	0.9	0.8	1	1.56	0.9	1	1.28
0.001225	0.600335	0.1	0.8	0.68	1	1.9	0.95	1	1.14
0.001225	0.600335	0.1	0.8	0.68	1	1.9	0.9	1	1.28
0.001225	0.600335	0.1	0.8	0.8	1	1.56	0.95	1	1.14
0.001225	0.600335	0.1	0.8	0.8	1	1.56	0.9	1	1.28
0.000525	0.600335	0.1	0.6	0.68	1	1.9	0.95	1	1.14
0.000525	0.600335	0.1	0.6	0.68	1	1.9	0.9	1	1.28
0.000525	0.600335	0.1	0.6	0.8	1	1.56	0.95	1	1.14
0.000525	0.600335	0.1	0.6	0.8	1	1.56	0.9	1	1.28
Burnet
Probability	Contact Rate	Transmission Rate	Vaccine Efficacy	Susceptibility (GroupA)	Susceptibility (GroupB)	Susceptibility (GroupC)	Infectivity (GroupA)	Infectivity (GroupB)	Infectivity (GroupC)
5e-05	1.88375	0.4	0.95	0.68	1	1.9	0.95	1	1.14
5e-05	1.88375	0.4	0.95	0.68	1	1.9	0.9	1	1.28
5e-05	1.88375	0.4	0.95	0.8	1	1.56	0.95	1	1.14
5e-05	1.88375	0.4	0.95	0.8	1	1.56	0.9	1	1.28
7.5e-05	1.88375	0.4	0.9	0.68	1	1.9	0.95	1	1.14
7.5e-05	1.88375	0.4	0.9	0.68	1	1.9	0.9	1	1.28
7.5e-05	1.88375	0.4	0.9	0.8	1	1.56	0.95	1	1.14
7.5e-05	1.88375	0.4	0.9	0.8	1	1.56	0.9	1	1.28
8.75e-05	1.88375	0.4	0.8	0.68	1	1.9	0.95	1	1.14
8.75e-05	1.88375	0.4	0.8	0.68	1	1.9	0.9	1	1.28
8.75e-05	1.88375	0.4	0.8	0.8	1	1.56	0.95	1	1.14
8.75e-05	1.88375	0.4	0.8	0.8	1	1.56	0.9	1	1.28
3.75e-05	1.88375	0.4	0.6	0.68	1	1.9	0.95	1	1.14
3.75e-05	1.88375	0.4	0.6	0.68	1	1.9	0.9	1	1.28
3.75e-05	1.88375	0.4	0.6	0.8	1	1.56	0.95	1	1.14
3.75e-05	1.88375	0.4	0.6	0.8	1	1.56	0.9	1	1.28
0.0002	1.88375	0.3	0.95	0.68	1	1.9	0.95	1	1.14
0.0002	1.88375	0.3	0.95	0.68	1	1.9	0.9	1	1.28
0.0002	1.88375	0.3	0.95	0.8	1	1.56	0.95	1	1.14
0.0002	1.88375	0.3	0.95	0.8	1	1.56	0.9	1	1.28
0.0003	1.88375	0.3	0.9	0.68	1	1.9	0.95	1	1.14
0.0003	1.88375	0.3	0.9	0.68	1	1.9	0.9	1	1.28
0.0003	1.88375	0.3	0.9	0.8	1	1.56	0.95	1	1.14
0.0003	1.88375	0.3	0.9	0.8	1	1.56	0.9	1	1.28
0.00035	1.88375	0.3	0.8	0.68	1	1.9	0.95	1	1.14
0.00035	1.88375	0.3	0.8	0.68	1	1.9	0.9	1	1.28
0.00035	1.88375	0.3	0.8	0.8	1	1.56	0.95	1	1.14
0.00035	1.88375	0.3	0.8	0.8	1	1.56	0.9	1	1.28
0.00015	1.88375	0.3	0.6	0.68	1	1.9	0.95	1	1.14
0.00015	1.88375	0.3	0.6	0.68	1	1.9	0.9	1	1.28
0.00015	1.88375	0.3	0.6	0.8	1	1.56	0.95	1	1.14
0.00015	1.88375	0.3	0.6	0.8	1	1.56	0.9	1	1.28
0.0002	1.88375	0.2	0.95	0.68	1	1.9	0.95	1	1.14
0.0002	1.88375	0.2	0.95	0.68	1	1.9	0.9	1	1.28
0.0002	1.88375	0.2	0.95	0.8	1	1.56	0.95	1	1.14
0.0002	1.88375	0.2	0.95	0.8	1	1.56	0.9	1	1.28
0.0003	1.88375	0.2	0.9	0.68	1	1.9	0.95	1	1.14
0.0003	1.88375	0.2	0.9	0.68	1	1.9	0.9	1	1.28
0.0003	1.88375	0.2	0.9	0.8	1	1.56	0.95	1	1.14
0.0003	1.88375	0.2	0.9	0.8	1	1.56	0.9	1	1.28
0.00035	1.88375	0.2	0.8	0.68	1	1.9	0.95	1	1.14
0.00035	1.88375	0.2	0.8	0.68	1	1.9	0.9	1	1.28
0.00035	1.88375	0.2	0.8	0.8	1	1.56	0.95	1	1.14
0.00035	1.88375	0.2	0.8	0.8	1	1.56	0.9	1	1.28
0.00015	1.88375	0.2	0.6	0.68	1	1.9	0.95	1	1.14
0.00015	1.88375	0.2	0.6	0.68	1	1.9	0.9	1	1.28
0.00015	1.88375	0.2	0.6	0.8	1	1.56	0.95	1	1.14
0.00015	1.88375	0.2	0.6	0.8	1	1.56	0.9	1	1.28
5e-05	1.88375	0.1	0.95	0.68	1	1.9	0.95	1	1.14
5e-05	1.88375	0.1	0.95	0.68	1	1.9	0.9	1	1.28
5e-05	1.88375	0.1	0.95	0.8	1	1.56	0.95	1	1.14
5e-05	1.88375	0.1	0.95	0.8	1	1.56	0.9	1	1.28
7.5e-05	1.88375	0.1	0.9	0.68	1	1.9	0.95	1	1.14
7.5e-05	1.88375	0.1	0.9	0.68	1	1.9	0.9	1	1.28
7.5e-05	1.88375	0.1	0.9	0.8	1	1.56	0.95	1	1.14
7.5e-05	1.88375	0.1	0.9	0.8	1	1.56	0.9	1	1.28
8.75e-05	1.88375	0.1	0.8	0.68	1	1.9	0.95	1	1.14
8.75e-05	1.88375	0.1	0.8	0.68	1	1.9	0.9	1	1.28
8.75e-05	1.88375	0.1	0.8	0.8	1	1.56	0.95	1	1.14
8.75e-05	1.88375	0.1	0.8	0.8	1	1.56	0.9	1	1.28
3.75e-05	1.88375	0.1	0.6	0.68	1	1.9	0.95	1	1.14
3.75e-05	1.88375	0.1	0.6	0.68	1	1.9	0.9	1	1.28
3.75e-05	1.88375	0.1	0.6	0.8	1	1.56	0.95	1	1.14
3.75e-05	1.88375	0.1	0.6	0.8	1	1.56	0.9	1	1.28
0.0005	1.67825	0.4	0.95	0.68	1	1.9	0.95	1	1.14
0.0005	1.67825	0.4	0.95	0.68	1	1.9	0.9	1	1.28
0.0005	1.67825	0.4	0.95	0.8	1	1.56	0.95	1	1.14
[truncated: 703 more rows]
