# Supplementary material for: COVID-19 vaccination policies under uncertain transmission characteristics using stochastic programming
Source: PLoS One. 2022 Jul 22;17(7):e0270524. doi: 10.1371/journal.pone.0270524 (PMC9307213; doi:10.1371/journal.pone.0270524)
Supplement: S2 File — (XLSX) [file pone.0270524.s002.xlsx]

## Sheet: Unlimited vaccine availability,
Note: This tab shows the vaccination policy results for heterogeneous model, infectivity case 1 and unlimited vaccine availability case
For each county at the high reliability level, the Table shows the absolute number of population required to be vaccinated within a household size and a population group						For each county at the high reliability level, the Table shows the proportion of population required to be vaccinated within a household size and a population group
Travis						Travis
HHSize	Group A	Group B	Group C	All Groups		HHSize	Group A	Group B	Group C	All Groups
HH1	0	112168	28549.9	140718		HH1	0	1.00045	1.00045	0.991439
HH2	0	233488	53465.1	286953		HH2	0	1.00045	1.00045	0.950541
HH3	20152.2	138316	11240.1	169708		HH3	0.369325	1.00045	1.00045	0.831683
HH4	103245	126165	4363.97	233774		HH4	1.00046	1.00045	1.00045	1.00045
All HH	123397	610137	97619.1	831153		All HH	0.708764	1.00045	1.00045	0.942843
Williamson						Williamson
HHSize	Group A	Group B	Group C	All Groups		HHSize	Group A	Group B	Group C	All Groups
HH1	0	0	12206.6	12206.6		HH1	0	0	0.997108	0.320737
HH2	89.7394	64901.3	32481.7	97472.7		HH2	0.0161257	0.833489	0.997105	0.840224
HH3	4529.86	61991.1	5592.77	72113.7		HH3	0.170392	0.997106	0.997106	0.7642
HH4	52618.3	60901.3	2336.22	115856		HH4	0.997106	0.997107	0.997106	0.997107
All HH	57237.9	187794	52617.3	297649		All HH	0.67349	0.827774	0.997106	0.81632
Hays						Hays
HHSize	Group A	Group B	Group C	All Groups		HHSize	Group A	Group B	Group C	All Groups
HH1	0	0	4116.86	4116.86		HH1	0	0	1	0.253829
HH2	0	27491	11596.8	39087.8		HH2	0	0.795566	0.999999	0.788156
HH3	1660.3	24047.6	2392.5	28100.4		HH3	0.164779	1	1	0.769537
HH4	13571.4	20864.5	1062.43	35498.3		HH4	0.785155	0.999996	0.999996	0.905293
All HH	15231.7	72403.1	19168.6	106803		All HH	0.48208	0.797597	0.999999	0.754576
Bastrop						Bastrop
HHSize	Group A	Group B	Group C	All Groups		HHSize	Group A	Group B	Group C	All Groups
HH1	0	0	1521.45	1521.45		HH1	0	0	0.999999	0.253829
HH2	0	7031.55	3851.26	10882.8		HH2	0	0.612735	1	0.660766
HH3	520.376	7537.09	749.868	8807.33		HH3	0.164778	1	1	0.769536
HH4	5336.39	7887.8	401.65	13625.8		HH4	0.816643	1	0.999998	0.919174
All HH	5856.77	22456.4	6524.23	34837.4		All HH	0.526276	0.722535	0.999999	0.714863
Burnet						Burnet
HHSize	Group A	Group B	Group C	All Groups		HHSize	Group A	Group B	Group C	All Groups
HH1	0	0	1007.7	1007.7		HH1	0	0	0.999998	0.253829
HH2	0	6689.73	3355.07	10044.8		HH2	0	0.669163	1	0.700084
HH3	12.3787	4899.6	487.463	5399.44		HH3	0.00602975	1	1	0.725731
HH4	1535.4	4192.92	213.506	5941.83		HH4	0.442023	1	1	0.754039
All HH	1547.78	15782.2	5063.74	22393.8		All HH	0.230448	0.722039	1	0.665728
Caldwell						Caldwell
HHSize	Group A	Group B	Group C	All Groups		HHSize	Group A	Group B	Group C	All Groups
HH1	0	0	773.418	773.418		HH1	0	0	1	0.253829
HH2	0	3629.99	2107.79	5737.78		HH2	0	0.577967	1	0.636541
HH3	10.3771	4107.37	408.643	4526.39		HH3	0.00602973	1	0.999999	0.725732
HH4	1571.97	3886.43	197.899	5656.3		HH4	0.48824	0.999999	0.999999	0.774411
All HH	1582.35	11623.8	3487.75	16693.9		All HH	0.276866	0.708809	1	0.652054
Blanco						Blanco
HHSize	Group A	Group B	Group C	All Groups		HHSize	Group A	Group B	Group C	All Groups
HH1	0	0	231.492	231.492		HH1	0	0	0.999999	0.253829
HH2	0	1705.87	939.549	2645.42		HH2	0	0.609328	1	0.658392
HH3	3.2494	1286.15	127.959	1417.36		HH3	0.00602974	1	1	0.725734
HH4	281.359	768.348	39.1247	1088.83		HH4	0.442022	1	1	0.754039
All HH	284.608	3760.37	1338.12	5383.1		All HH	0.189882	0.684948	1	0.646463
The following table shows the number of vaccinations required per household size and county under high reliability level
HH Size	Travis	Williamson	Hays	Bastrop	Burnet	Caldwell	Blanco
Reliability levels	0.99	0.98	0.97	0.97	0.955	0.955	0.955
HH1	0.991439	0.320737	0.253829	0.253829	0.253829	0.253829	0.253829
HH2	0.950541	0.840224	0.788156	0.660766	0.700084	0.636541	0.658392
HH3	0.831683	0.7642	0.769537	0.769536	0.725731	0.725732	0.725734
HH4	1.00045	0.997107	0.905293	0.919174	0.754039	0.774411	0.754039
All	0.942843	0.81632	0.754576	0.714863	0.665728	0.652054	0.646463
The following table shows the number of vaccinations required per age group and county under high reliability level
HH Size	Travis	Williamson	Hays	Bastrop	Burnet	Caldwell	Blanco
Reliability levels	0.99	0.98	0.97	0.97	0.955	0.955	0.955
Group A	0.708764	0.67349	0.48208	0.526276	0.230448	0.276866	0.189882
Group B	1.00045	0.827774	0.797597	0.722535	0.722039	0.708809	0.684948
Group C	1.00045	0.997106	0.999999	0.999999	1	1	1
All	0.942843	0.81632	0.754576	0.714863	0.665728	0.652054	0.646463
For each county at the medium reliability level, the Table shows the absolute number of population required to be vaccinated within a household size and a population group						For each county at the medium reliability level, the Table shows the proportion of population required to be vaccinated within a household size and a population group
Travis						Travis
HHSize	Group A	Group B	Group C	All Groups		HHSize	Group A	Group B	Group C	All Groups
HH1	0	112168	28549.9	140718		HH1	0	1.00045	1.00045	0.991439
HH2	0	233488	53465.1	286953		HH2	0	1.00045	1.00045	0.950541
HH3	8386.78	138316	11240.1	157943		HH3	0.153703	1.00045	1.00045	0.774025
HH4	60629.4	126165	4363.97	191158		HH4	0.587506	1.00045	1.00045	0.818077
All HH	69016.2	610137	97619.1	776772		All HH	0.396412	1.00045	1.00045	0.881155
Williamson						Williamson
HHSize	Group A	Group B	Group C	All Groups		HHSize	Group A	Group B	Group C	All Groups
HH1	0	0	12206.6	12206.6		HH1	0	0	0.997108	0.320737
HH2	0	50803.4	32481.7	83285.1		HH2	0	0.652438	0.997105	0.717925
HH3	4110.08	61991.1	5592.77	71693.9		HH3	0.154601	0.997106	0.997106	0.759751
HH4	52611.3	60901.3	2336.22	115849		HH4	0.996974	0.997107	0.997106	0.997046
All HH	56721.4	173696	52617.3	283034		All HH	0.667412	0.765632	0.997106	0.776239
Hays						Hays
HHSize	Group A	Group B	Group C	All Groups		HHSize	Group A	Group B	Group C	All Groups
HH1	0	0	4116.86	4116.86		HH1	0	0	1	0.253829
HH2	0	23159.2	11596.8	34756		HH2	0	0.670208	0.999999	0.700811
HH3	1926.36	24047.6	2392.5	28366.5		HH3	0.191184	1	1	0.776823
HH4	17285	20864.5	1062.43	39211.9		HH4	1	0.999996	0.999996	0.999998
All HH	19211.4	68071.3	19168.6	106451		All HH	0.608035	0.749877	0.999999	0.752088
Bastrop						Bastrop
HHSize	Group A	Group B	Group C	All Groups		HHSize	Group A	Group B	Group C	All Groups
HH1	0	0	1521.45	1521.45		HH1	0	0	0.999999	0.253829
HH2	0	9554.16	3851.26	13405.4		HH2	0	0.832557	1	0.81393
HH3	27.25	7537.09	749.868	8314.21		HH3	0.00862876	1	1	0.726449
HH4	3240.62	7887.8	401.65	11530.1		HH4	0.495921	1	0.999998	0.777797
All HH	3267.87	24979	6524.23	34771.1		All HH	0.293644	0.8037	0.999999	0.713503
Burnet						Burnet
HHSize	Group A	Group B	Group C	All Groups		HHSize	Group A	Group B	Group C	All Groups
HH1	0	0	1007.7	1007.7		HH1	0	0	0.999998	0.253829
HH2	0	5785.76	3355.07	9140.83		HH2	0	0.578741	1	0.63708
HH3	332.943	4899.6	487.463	5720.01		HH3	0.162179	1	1	0.768818
HH4	2022.23	4192.92	213.506	6428.66		HH4	0.582176	1	1	0.815819
All HH	2355.17	14878.3	5063.74	22297.2		All HH	0.350661	0.680683	1	0.662857
Caldwell						Caldwell
HHSize	Group A	Group B	Group C	All Groups		HHSize	Group A	Group B	Group C	All Groups
HH1	0	0	773.418	773.418		HH1	0	0	1	0.253829
HH2	0	3658.31	2107.79	5766.1		HH2	0	0.582476	1	0.639683
HH3	10.3771	4107.37	408.643	4526.39		HH3	0.00602973	1	0.999999	0.725732
HH4	1423.17	3886.43	197.899	5507.5		HH4	0.442024	0.999999	0.999999	0.754039
All HH	1433.55	11652.1	3487.75	16573.4		All HH	0.25083	0.710536	1	0.647348
Blanco						Blanco
HHSize	Group A	Group B	Group C	All Groups		HHSize	Group A	Group B	Group C	All Groups
HH1	0	0	231.492	231.492		HH1	0	0	0.999999	0.253829
HH2	0	1614.96	939.549	2554.51		HH2	0	0.576855	1	0.635766
HH3	3.2494	1286.15	127.959	1417.36		HH3	0.00602974	1	1	0.725734
HH4	310.778	768.348	39.1247	1118.25		HH4	0.48824	1	1	0.774412
All HH	314.027	3669.46	1338.12	5321.61		All HH	0.20951	0.668389	1	0.639079
The following table shows the number of vaccinations required per household size and county under medium reliability level
HH Size	Travis	Williamson	Hays	Bastrop	Burnet	Caldwell	Blanco
Reliability levels	0.985	0.975	0.965	0.965	0.95	0.95	0.95
HH1	0.991439	0.320737	0.253829	0.253829	0.253829	0.253829	0.253829
HH2	0.950541	0.717925	0.700811	0.81393	0.63708	0.639683	0.635766
HH3	0.774025	0.759751	0.776823	0.726449	0.768818	0.725732	0.725734
HH4	0.818077	0.997046	0.999998	0.777797	0.815819	0.754039	0.774412
All	0.881155	0.776239	0.752088	0.713503	0.662857	0.647348	0.639079
The following table shows the number of vaccinations required per age group and county under medium reliability level
HH Size	Travis	Williamson	Hays	Bastrop	Burnet	Caldwell	Blanco
Reliability levels	0.985	0.975	0.965	0.965	0.95	0.95	0.95
Group A	0.396412	0.667412	0.608035	0.293644	0.350661	0.25083	0.20951
Group B	1.00045	0.765632	0.749877	0.8037	0.680683	0.710536	0.668389
Group C	1.00045	0.997106	0.999999	0.999999	1	1	1
All	0.881155	0.776239	0.752088	0.713503	0.662857	0.647348	0.639079
For each county at the low reliability level, the Table shows the absolute number of population required to be vaccinated within a household size and a population group						For each county at the low reliability level, the Table shows the proportion of population required to be vaccinated within a household size and a population group
Travis						Travis
HHSize	Group A	Group B	Group C	All Groups		HHSize	Group A	Group B	Group C	All Groups
HH1	0	0	28549.9	28549.9		HH1	0	0	1.00045	0.201151
HH2	0	233488	53465.1	286953		HH2	0	1.00045	1.00045	0.950541
HH3	11483	138316	11240.1	161039		HH3	0.210446	1.00045	1.00045	0.789198
HH4	103245	126165	4363.97	233774		HH4	1.00046	1.00045	1.00045	1.00045
All HH	114728	497969	97619.1	710316		All HH	0.65897	0.816527	1.00045	0.805768
Williamson						Williamson
HHSize	Group A	Group B	Group C	All Groups		HHSize	Group A	Group B	Group C	All Groups
HH1	0	0	12206.6	12206.6		HH1	0	0	0.997108	0.320737
HH2	0	59359.6	32481.7	91841.3		HH2	0	0.76232	0.997105	0.791681
HH3	4110.08	61991.1	5592.77	71693.9		HH3	0.154601	0.997106	0.997106	0.759751
HH4	42411	60901.3	2336.22	105649		HH4	0.80368	0.997107	0.997106	0.909258
All HH	46521.1	182252	52617.3	281390		All HH	0.547391	0.803346	0.997106	0.77173
Hays						Hays
HHSize	Group A	Group B	Group C	All Groups		HHSize	Group A	Group B	Group C	All Groups
HH1	0	0	4116.86	4116.86		HH1	0	0	1	0.253829
HH2	0	30952.7	11596.8	42549.5		HH2	0	0.895745	0.999999	0.857957
HH3	0	24047.6	2392.5	26440.1		HH3	0	1	1	0.724069
HH4	4655.48	20864.5	1062.43	26582.4		HH4	0.269337	0.999996	0.999996	0.677915
All HH	4655.48	75864.8	19168.6	99688.9		All HH	0.147345	0.835731	0.999999	0.704311
Bastrop						Bastrop
HHSize	Group A	Group B	Group C	All Groups		HHSize	Group A	Group B	Group C	All Groups
HH1	0	0	1521.45	1521.45		HH1	0	0	0.999999	0.253829
HH2	0	8094.28	3851.26	11945.5		HH2	0	0.705342	1	0.725291
HH3	0	7537.09	749.868	8286.96		HH3	0	1	1	0.724068
HH4	2188.42	7887.8	401.65	10477.9		HH4	0.3349	1	0.999998	0.706818
All HH	2188.42	23519.2	6524.23	32231.8		All HH	0.196647	0.756728	0.999999	0.661396
Burnet						Burnet
HHSize	Group A	Group B	Group C	All Groups		HHSize	Group A	Group B	Group C	All Groups
HH1	0	0	1007.7	1007.7		HH1	0	0	0.999998	0.253829
HH2	0	5254.61	3355.07	8609.68		HH2	0	0.52561	1	0.600061
HH3	12.3787	4899.6	487.463	5399.44		HH3	0.00602975	1	1	0.725731
HH4	902.03	4192.92	213.506	5308.46		HH4	0.259684	1	1	0.673662
All HH	914.409	14347.1	5063.74	20325.3		All HH	0.136146	0.656383	1	0.604236
Caldwell						Caldwell
HHSize	Group A	Group B	Group C	All Groups		HHSize	Group A	Group B	Group C	All Groups
HH1	0	0	773.418	773.418		HH1	0	0	1	0.253829
HH2	0	3410.18	2107.79	5517.97		HH2	0	0.542968	1	0.612156
HH3	0	4107.37	408.643	4516.01		HH3	0	1	0.999999	0.724068
HH4	152.04	3886.43	197.899	4236.37		HH4	0.0472223	0.999999	0.999999	0.580007
All HH	152.04	11404	3487.75	15043.8		All HH	0.0266027	0.695406	1	0.587601
Blanco						Blanco
HHSize	Group A	Group B	Group C	All Groups		HHSize	Group A	Group B	Group C	All Groups
HH1	0	0	231.492	231.492		HH1	0	0	0.999999	0.253829
HH2	0	1393.9	939.549	2333.45		HH2	0	0.497894	1	0.580749
HH3	3.2494	1093.57	127.959	1224.78		HH3	0.00602974	0.850269	1	0.627127
HH4	298.213	768.348	39.1247	1105.69		HH4	0.4685	1	1	0.76571
All HH	301.462	3255.82	1338.12	4895.41		All HH	0.201127	0.593045	1	0.587895
The following table shows the number of vaccinations required per household size and county under low reliability level
HH Size	Travis	Williamson	Hays	Bastrop	Burnet	Caldwell	Blanco
Reliability levels	0.98	0.97	0.96	0.96	0.945	0.945	0.945
HH1	0.201151	0.320737	0.253829	0.253829	0.253829	0.253829	0.253829
HH2	0.950541	0.791681	0.857957	0.725291	0.600061	0.612156	0.580749
HH3	0.789198	0.759751	0.724069	0.724068	0.725731	0.724068	0.627127
HH4	1.00045	0.909258	0.677915	0.706818	0.673662	0.580007	0.76571
All	0.805768	0.77173	0.704311	0.661396	0.604236	0.587601	0.587895
The following table shows the number of vaccinations required per age group and county under low reliability level
HH Size	Travis	Williamson	Hays	Bastrop	Burnet	Caldwell	Blanco
Reliability levels	0.98	0.97	0.96	0.96	0.945	0.945	0.945
Group A	0.65897	0.547391	0.147345	0.196647	0.136146	0.0266027	0.201127
Group B	0.816527	0.803346	0.835731	0.756728	0.656383	0.695406	0.593045
Group C	1.00045	0.997106	0.999999	0.999999	1	1	1
All	0.805768	0.77173	0.704311	0.661396	0.604236	0.587601	0.587895

## Sheet: 2.5% shortage in vaccine availa
Note: This tab shows the vaccination policy results for heterogeneous model, infectivity case 1 and 2.5% shortage in vaccine availability
For each county at the high reliability level, the Table shows the absolute number of population required to be vaccinated within a household size and a population group						For each county at the high reliability level, the Table shows the proportion of population required to be vaccinated within a household size and a population group						The relative change in reliability from high reliability level due to vaccine shortage. Some counties have shortage in reliability (reliability lowered) and some counties have access reliability (increased reliability)
Travis						Travis						Reliability adjustment
HHSize	Group A	Group B	Group C	All Groups		HHSize	Group A	Group B	Group C	All Groups		County	Excess reliability	value	Shortage reliability	value
HH1	0	112168	28549.9	140718		HH1	0	1.00045	1.00045	0.991439		Travis	alpha_e1	0	alpha_s1	0.005
HH2	0	233488	53465.1	286953		HH2	0	1.00045	1.00045	0.950541		Williamson	alpha_e2	0.0025625	alpha_s2	0
HH3	8386.78	138316	11240.1	157943		HH3	0.153703	1.00045	1.00045	0.774025		Bastrop	alpha_e3	0.02	alpha_s3	0
HH4	60629.2	126165	4363.97	191158		HH4	0.587504	1.00045	1.00045	0.818076		Caldwell	alpha_e4	0.01725	alpha_s4	0
All HH	69016	610137	97619.1	776772		All HH	0.396411	1.00045	1.00045	0.881154		Hays	alpha_e5	0.014625	alpha_s5	0
												Burnet	alpha_e6	0.01725	alpha_s6	0
Williamson						Williamson						Blanco	alpha_e7	0.0199625	alpha_s7	0
HHSize	Group A	Group B	Group C	All Groups		HHSize	Group A	Group B	Group C	All Groups
HH1	0	0	12206.6	12206.6		HH1	0	0	0.997108	0.320737
HH2	0	67364.1	32481.7	99845.8		HH2	0	0.865117	0.997105	0.86068
HH3	4529.86	61991.1	5592.77	72113.7		HH3	0.170392	0.997106	0.997106	0.7642
HH4	52618.3	60901.3	2336.22	115856		HH4	0.997106	0.997107	0.997106	0.997107
All HH	57148.2	190256	52617.3	300022		All HH	0.672434	0.838629	0.997106	0.822828
Hays						Hays
HHSize	Group A	Group B	Group C	All Groups		HHSize	Group A	Group B	Group C	All Groups
HH1	0	2255.06	4116.86	6371.92		HH1	0	0.199401	1	0.392868
HH2	360.518	34555.3	11596.8	46512.6		HH2	0.104743	1	0.999999	0.937868
HH3	326.821	21736.6	2392.5	24455.9		HH3	0.0324358	0.903901	1	0.669732
HH4	16966.4	20864.5	1062.43	38893.3		HH4	0.981568	0.999996	0.999996	0.991873
All HH	17653.7	79411.5	19168.6	116234		All HH	0.558737	0.874801	0.999999	0.821202
Bastrop						Bastrop
HHSize	Group A	Group B	Group C	All Groups		HHSize	Group A	Group B	Group C	All Groups
HH1	0	3563.44	1521.45	5084.89		HH1	0	0.852601	0.999999	0.84833
HH2	0	11475.7	3851.26	15327		HH2	0	1	1	0.930599
HH3	27.25	7537.09	749.868	8314.21		HH3	0.00862876	1	1	0.726449
HH4	3254.51	7887.8	401.65	11544		HH4	0.498047	1	0.999998	0.778734
All HH	3281.76	30464	6524.23	40270		All HH	0.294892	0.980179	0.999999	0.82634
Burnet						Burnet
HHSize	Group A	Group B	Group C	All Groups		HHSize	Group A	Group B	Group C	All Groups
HH1	78.1008	0	1007.7	1085.8		HH1	0.402379	0	0.999998	0.273501
HH2	0	6482.78	3355.07	9837.85		HH2	0	0.648462	1	0.68566
HH3	332.943	4899.6	487.463	5720.01		HH3	0.162179	1	1	0.768818
HH4	3347.11	4192.92	213.506	7753.54		HH4	0.963593	1	1	0.983951
All HH	3758.15	15575.3	5063.74	24397.2		All HH	0.55955	0.712571	1	0.725287
Caldwell						Caldwell
HHSize	Group A	Group B	Group C	All Groups		HHSize	Group A	Group B	Group C	All Groups
HH1	0	0	773.418	773.418		HH1	0	0	1	0.253829
HH2	0	3634.85	2107.79	5742.64		HH2	0	0.57874	1	0.63708
HH3	279.108	4107.37	408.643	4795.12		HH3	0.162179	1	0.999999	0.768819
HH4	2903.79	3886.43	197.899	6988.12		HH4	0.901892	0.999999	0.999999	0.956752
All HH	3182.9	11628.6	3487.75	18299.3		All HH	0.556916	0.709106	1	0.71476
Blanco						Blanco
HHSize	Group A	Group B	Group C	All Groups		HHSize	Group A	Group B	Group C	All Groups
HH1	0	0	231.492	231.492		HH1	0	0	0.999999	0.253829
HH2	0	1818.21	939.549	2757.76		HH2	0	0.649455	1	0.686351
HH3	88.3406	1286.15	127.959	1502.45		HH3	0.163929	1	1	0.769303
HH4	559.109	768.348	39.1247	1366.58		HH4	0.878373	1	1	0.946386
All HH	647.45	3872.71	1338.12	5858.28		All HH	0.431959	0.705411	1	0.703529
The following table shows the number of vaccinations required per household size and county under high reliability level
HH Size	Travis	Williamson	Hays	Bastrop	Burnet	Caldwell	Blanco
Reliability levels	0.99	0.98	0.97	0.97	0.955	0.955	0.955
HH1	0.991439	0.320737	0.392868	0.84833	0.273501	0.253829	0.253829
HH2	0.950541	0.86068	0.937868	0.930599	0.68566	0.63708	0.686351
HH3	0.774025	0.7642	0.669732	0.726449	0.768818	0.768819	0.769303
HH4	0.818076	0.997107	0.991873	0.778734	0.983951	0.956752	0.946386
All	0.881154	0.822828	0.821202	0.82634	0.725287	0.71476	0.703529
The following table shows the number of vaccinations required per age group and county under high reliability level
HH Size	Travis	Williamson	Hays	Bastrop	Burnet	Caldwell	Blanco
Reliability levels	0.99	0.98	0.97	0.97	0.955	0.955	0.955
Group A	0.396411	0.672434	0.558737	0.294892	0.55955	0.556916	0.431959
Group B	1.00045	0.838629	0.874801	0.980179	0.712571	0.709106	0.705411
Group C	1.00045	0.997106	0.999999	0.999999	1	1	1
All	0.881154	0.822828	0.821202	0.82634	0.725287	0.71476	0.703529
For each county at the medium reliability level, the Table shows the absolute number of population required to be vaccinated within a household size and a population group						For each county at the medium reliability level, the Table shows the proportion of population required to be vaccinated within a household size and a population group						The relative change in reliability from medium reliability level due to vaccine shortage. Some counties have shortage in reliability (reliability lowered) and some counties have access reliability (increased reliability)
Travis						Travis
HHSize	Group A	Group B	Group C	All Groups		HHSize	Group A	Group B	Group C	All Groups		County	Excess reliability	value	Shortage reliability	value
HH1	0	0	28549.9	28549.9		HH1	0	0	1.00045	0.201151		Travis	alpha_e1	0	alpha_s1	0.0015
HH2	0	233488	53465.1	286953		HH2	0	1.00045	1.00045	0.950541		Williamson	alpha_e2	0.00475	alpha_s2	0
HH3	20117.3	138316	11240.1	169673		HH3	0.368685	1.00045	1.00045	0.831512		Bastrop	alpha_e3	0.02	alpha_s3	0
HH4	103245	126165	4363.97	233774		HH4	1.00046	1.00045	1.00045	1.00045		Caldwell	alpha_e4	0.02	alpha_s4	0
All HH	123362	497969	97619.1	718950		All HH	0.708563	0.816527	1.00045	0.815563		Hays	alpha_e5	0.02	alpha_s5	0
												Burnet	alpha_e6	0.02	alpha_s6	0
Williamson						Williamson						Blanco	alpha_e7	0.02	alpha_s7	0
HHSize	Group A	Group B	Group C	All Groups		HHSize	Group A	Group B	Group C	All Groups
HH1	0	0	12206.6	12206.6		HH1	0	0	0.997108	0.320737
HH2	0	75507.3	32481.7	107989		HH2	0	0.969696	0.997105	0.930875
HH3	4110.08	61991.1	5592.77	71693.9		HH3	0.154601	0.997106	0.997106	0.759751
HH4	29033.1	60901.3	2336.22	92270.6		HH4	0.550171	0.997107	0.997106	0.794122
All HH	33143.2	198400	52617.3	284160		All HH	0.389979	0.874524	0.997106	0.779326
Hays						Hays
HHSize	Group A	Group B	Group C	All Groups		HHSize	Group A	Group B	Group C	All Groups
HH1	0	5444.64	4116.86	9561.5		HH1	0	0.481435	1	0.589525
HH2	0	34555.3	11596.8	46152.1		HH2	0	1	0.999999	0.930598
HH3	1599.54	24047.6	2392.5	28039.6		HH3	0.158748	1	1	0.767873
HH4	10554.2	20864.5	1062.43	32481.1		HH4	0.610599	0.999996	0.999996	0.828347
All HH	12153.7	84912	19168.6	116234		All HH	0.384663	0.935396	0.999999	0.821206
Bastrop						Bastrop
HHSize	Group A	Group B	Group C	All Groups		HHSize	Group A	Group B	Group C	All Groups
HH1	0	0	1521.45	1521.45		HH1	0	0	0.999999	0.253829
HH2	0	11174.6	3851.26	15025.9		HH2	0	0.973763	1	0.912317
HH3	501.334	7537.09	749.868	8788.29		HH3	0.158748	1	1	0.767872
HH4	4089.92	7887.8	401.65	12379.4		HH4	0.625892	1	0.999998	0.83509
All HH	4591.25	26599.5	6524.23	37715		All HH	0.41256	0.855837	0.999999	0.77391
Burnet						Burnet
HHSize	Group A	Group B	Group C	All Groups		HHSize	Group A	Group B	Group C	All Groups
HH1	0	0	1007.7	1007.7		HH1	0	0	0.999998	0.253829
HH2	0	8407.6	3355.07	11762.7		HH2	0	0.840999	1	0.819813
HH3	17.7143	4899.6	487.463	5404.78		HH3	0.00862876	1	1	0.726449
HH4	1722.62	4192.92	213.506	6129.05		HH4	0.495922	1	1	0.777798
All HH	1740.33	17500.1	5063.74	24304.2		All HH	0.259118	0.800632	1	0.722522
Caldwell						Caldwell
HHSize	Group A	Group B	Group C	All Groups		HHSize	Group A	Group B	Group C	All Groups
HH1	0	0	773.418	773.418		HH1	0	0	1	0.253829
HH2	0	3938.4	2107.79	6046.19		HH2	0	0.627072	1	0.670755
HH3	283.581	4107.37	408.643	4799.59		HH3	0.164778	1	0.999999	0.769536
HH4	2459.28	3886.43	197.899	6543.61		HH4	0.763831	0.999999	0.999999	0.895894
All HH	2742.86	11932.2	3487.75	18162.8		All HH	0.479922	0.727616	1	0.709429
Blanco						Blanco
HHSize	Group A	Group B	Group C	All Groups		HHSize	Group A	Group B	Group C	All Groups
HH1	0	0	231.492	231.492		HH1	0	0	0.999999	0.253829
HH2	0	2137.03	939.549	3076.58		HH2	0	0.763336	1	0.765699
HH3	4.65	1286.15	127.959	1418.76		HH3	0.00862876	1	1	0.726451
HH4	315.668	768.348	39.1247	1123.14		HH4	0.495922	1	1	0.777798
All HH	320.318	4191.53	1338.12	5849.97		All HH	0.213706	0.763483	1	0.70253
The following table shows the number of vaccinations required per household size and county under medium reliability level
HH Size	Travis	Williamson	Hays	Bastrop	Burnet	Caldwell	Blanco
Reliability levels	0.985	0.975	0.965	0.965	0.95	0.95	0.95
HH1	0.201151	0.320737	0.589525	0.253829	0.253829	0.253829	0.253829
HH2	0.950541	0.930875	0.930598	0.912317	0.819813	0.670755	0.765699
HH3	0.831512	0.759751	0.767873	0.767872	0.726449	0.769536	0.726451
HH4	1.00045	0.794122	0.828347	0.83509	0.777798	0.895894	0.777798
All	0.815563	0.779326	0.821206	0.77391	0.722522	0.709429	0.70253
The following table shows the number of vaccinations required per age group and county under medium reliability level
HH Size	Travis	Williamson	Hays	Bastrop	Burnet	Caldwell	Blanco
Reliability levels	0.985	0.975	0.965	0.965	0.95	0.95	0.95
Group A	0.708563	0.389979	0.384663	0.41256	0.259118	0.479922	0.213706
Group B	0.816527	0.874524	0.935396	0.855837	0.800632	0.727616	0.763483
Group C	1.00045	0.997106	0.999999	0.999999	1	1	1
All	0.815563	0.779326	0.821206	0.77391	0.722522	0.709429	0.70253
For each county at the low reliability level, the Table shows the absolute number of population required to be vaccinated within a household size and a population group						For each county at the low reliability level, the Table shows the proportion of population required to be vaccinated within a household size and a population group						The relative change in reliability from low reliability level due to vaccine shortage. Some counties have shortage in reliability (reliability lowered) and some counties have access reliability (increased reliability)
Travis						Travis
HHSize	Group A	Group B	Group C	All Groups		HHSize	Group A	Group B	Group C	All Groups		County	Excess reliability	value	Shortage reliability
HH1	0	0	28549.9	28549.9		HH1	0	0	1.00045	0.201151		Travis	alpha_e1	0	alpha_s1	0.000250002
HH2	0	226154	53465.1	279619		HH2	0	0.969025	1.00045	0.926247		Williamson	alpha_e2	0.00224999	alpha_s2	0
HH3	8636.89	138316	11240.1	158193		HH3	0.158286	1.00045	1.00045	0.775251		Bastrop	alpha_e3	0	alpha_s3	0.001975
HH4	84322.4	126165	4363.97	214851		HH4	0.817093	1.00045	1.00045	0.919473		Caldwell	alpha_e4	0.0002	alpha_s4	0
All HH	92959.3	490635	97619.1	681213		All HH	0.533936	0.804502	1.00045	0.772755		Hays	alpha_e5	0.000997754	alpha_s5	0
												Burnet	alpha_e6	0.0006625	alpha_s6	0
Williamson						Williamson						Blanco	alpha_e7	0.0006625	alpha_s7	0
HHSize	Group A	Group B	Group C	All Groups		HHSize	Group A	Group B	Group C	All Groups
HH1	0	0	12206.6	12206.6		HH1	0	0	0.997108	0.320737
HH2	0	59355.2	32481.7	91836.9		HH2	0	0.762264	0.997105	0.791643
HH3	4110.08	61991.1	5592.77	71693.9		HH3	0.154601	0.997106	0.997106	0.759751
HH4	42415	60901.3	2336.22	105653		HH4	0.803756	0.997107	0.997106	0.909293
All HH	46525.1	182248	52617.3	281390		All HH	0.547438	0.803327	0.997106	0.771729
Hays						Hays
HHSize	Group A	Group B	Group C	All Groups		HHSize	Group A	Group B	Group C	All Groups
HH1	0	0	4116.86	4116.86		HH1	0	0	1	0.253829
HH2	0	26975.5	11596.8	38572.3		HH2	0	0.780648	0.999999	0.777761
HH3	60.7553	24047.6	2392.5	26500.9		HH3	0.00602974	1	1	0.725733
HH4	8572.01	20864.5	1062.43	30498.9		HH4	0.495922	0.999996	0.999996	0.777796
All HH	8632.77	71887.6	19168.6	99689		All HH	0.273225	0.791918	0.999999	0.704312
Bastrop						Bastrop
HHSize	Group A	Group B	Group C	All Groups		HHSize	Group A	Group B	Group C	All Groups
HH1	0	0	1521.45	1521.45		HH1	0	0	0.999999	0.253829
HH2	0	8094.58	3851.26	11945.8		HH2	0	0.705368	1	0.725309
HH3	0	7537.09	749.868	8286.96		HH3	0	1	1	0.724068
HH4	2188.1	7887.8	401.65	10477.5		HH4	0.334851	1	0.999998	0.706796
All HH	2188.1	23519.5	6524.23	32231.8		All HH	0.196618	0.756738	0.999999	0.661396
Burnet						Burnet
HHSize	Group A	Group B	Group C	All Groups		HHSize	Group A	Group B	Group C	All Groups
HH1	0	0	1007.7	1007.7		HH1	0	0	0.999998	0.253829
HH2	0	5254.58	3355.07	8609.65		HH2	0	0.525607	1	0.600059
HH3	12.3787	4899.6	487.463	5399.44		HH3	0.00602975	1	1	0.725731
HH4	902.084	4192.92	213.506	5308.51		HH4	0.259699	1	1	0.673669
All HH	914.463	14347.1	5063.74	20325.3		All HH	0.136154	0.656381	1	0.604236
Caldwell						Caldwell
HHSize	Group A	Group B	Group C	All Groups		HHSize	Group A	Group B	Group C	All Groups
HH1	0	0	773.418	773.418		HH1	0	0	1	0.253829
HH2	0	3410.2	2107.79	5517.99		HH2	0	0.542972	1	0.612158
HH3	0	4107.37	408.643	4516.01		HH3	0	1	0.999999	0.724068
HH4	152.04	3886.43	197.899	4236.37		HH4	0.0472223	0.999999	0.999999	0.580007
All HH	152.04	11404	3487.75	15043.8		All HH	0.0266027	0.695407	1	0.587602
Blanco						Blanco
HHSize	Group A	Group B	Group C	All Groups		HHSize	Group A	Group B	Group C	All Groups
HH1	0	0	231.492	231.492		HH1	0	0	0.999999	0.253829
HH2	0	1393.9	939.549	2333.45		HH2	0	0.497894	1	0.580749
HH3	3.2494	1093.57	127.959	1224.78		HH3	0.00602974	0.850269	1	0.627127
HH4	298.213	768.348	39.1247	1105.69		HH4	0.4685	1	1	0.76571
All HH	301.462	3255.82	1338.12	4895.41		All HH	0.201127	0.593045	1	0.587895
The following table shows the number of vaccinations required per household size and county under low reliability level
HH Size	Travis	Williamson	Hays	Bastrop	Burnet	Caldwell	Blanco
Reliability levels	0.98	0.97	0.96	0.96	0.945	0.945	0.945
HH1	0.201151	0.320737	0.253829	0.253829	0.253829	0.253829	0.253829
HH2	0.926247	0.791643	0.777761	0.725309	0.600059	0.612158	0.580749
HH3	0.775251	0.759751	0.725733	0.724068	0.725731	0.724068	0.627127
HH4	0.919473	0.909293	0.777796	0.706796	0.673669	0.580007	0.76571
All	0.772755	0.771729	0.704312	0.661396	0.604236	0.587602	0.587895
The following table shows the number of vaccinations required per age group and county under low reliability level
HH Size	Travis	Williamson	Hays	Bastrop	Burnet	Caldwell	Blanco
Reliability levels	0.98	0.97	0.96	0.96	0.945	0.945	0.945
Group A	0.533936	0.547438	0.273225	0.196618	0.136154	0.0266027	0.201127
Group B	0.804502	0.803327	0.791918	0.756738	0.656381	0.695407	0.593045
Group C	1.00045	0.997106	0.999999	0.999999	1	1	1
All	0.772755	0.771729	0.704312	0.661396	0.604236	0.587602	0.587895

## Sheet: 5% shortage in vaccine availa
Note: This tab shows the vaccination policy results for heterogeneous model, infectivity case 1 and 5.0% shortage in vaccine availability
For each county at the high reliability level, the Table shows the absolute number of population required to be vaccinated within a household size and a population group						For each county at the high reliability level, the Table shows the proportion of population required to be vaccinated within a household size and a population group						The relative change in reliability from high reliability level due to vaccine shortage. Some counties have shortage in reliability (reliability lowered) and some counties have access reliability (increased reliability)
Travis						Travis
HHSize	Group A	Group B	Group C	All Groups		HHSize	Group A	Group B	Group C	All Groups		County	Excess reliability	value	Shortage reliability	value
HH1	0	112168	28549.9	140718		HH1	0	1.00045	1.00045	0.991439		Travis	alpha_e1	0	alpha_s1	0.005
HH2	0	233488	53465.1	286953		HH2	0	1.00045	1.00045	0.950541		Williamson	alpha_e2	0	alpha_s2	0.00025
HH3	8386.78	138316	11240.1	157943		HH3	0.153703	1.00045	1.00045	0.774025		Bastrop	alpha_e3	0.00975	alpha_s3	0
HH4	60630	126165	4363.97	191159		HH4	0.587511	1.00045	1.00045	0.818079		Caldwell	alpha_e4	0.00975	alpha_s4	0
All HH	69016.8	610137	97619.1	776773		All HH	0.396416	1.00045	1.00045	0.881155		Hays	alpha_e5	0.006	alpha_s5	0
												Burnet	alpha_e6	0.009575	alpha_s6	0
Williamson						Williamson						Blanco	alpha_e7	0.02	alpha_s7	0
HHSize	Group A	Group B	Group C	All Groups		HHSize	Group A	Group B	Group C	All Groups
HH1	0	0	12206.6	12206.6		HH1	0	0	0.997108	0.320737
HH2	0	75507.3	32481.7	107989		HH2	0	0.969696	0.997105	0.930875
HH3	4110.08	61991.1	5592.77	71693.9		HH3	0.154601	0.997106	0.997106	0.759751
HH4	29033.1	60901.3	2336.22	92270.6		HH4	0.550171	0.997107	0.997106	0.794122
All HH	33143.2	198400	52617.3	284160		All HH	0.389979	0.874524	0.997106	0.779326
Hays						Hays
HHSize	Group A	Group B	Group C	All Groups		HHSize	Group A	Group B	Group C	All Groups
HH1	0	0	4116.86	4116.86		HH1	0	0	1	0.253829
HH2	0	24672	11596.8	36268.8		HH2	0	0.713987	0.999999	0.731314
HH3	1660.3	24047.6	2392.5	28100.4		HH3	0.164779	1	1	0.769537
HH4	17098	20864.5	1062.43	39024.9		HH4	0.989182	0.999996	0.999996	0.995229
All HH	18758.3	69584.1	19168.6	107511		All HH	0.593696	0.766542	0.999999	0.759575
Bastrop						Bastrop
HHSize	Group A	Group B	Group C	All Groups		HHSize	Group A	Group B	Group C	All Groups
HH1	0	0	1521.45	1521.45		HH1	0	0	0.999999	0.253829
HH2	0	9312.34	3851.26	13163.6		HH2	0	0.811484	1	0.799247
HH3	501.334	7537.09	749.868	8788.29		HH3	0.158748	1	1	0.767872
HH4	3471.8	7887.8	401.65	11761.2		HH4	0.531299	1	0.999998	0.793392
All HH	3973.13	24737.2	6524.23	35234.6		All HH	0.357017	0.795919	0.999999	0.723013
Burnet						Burnet
HHSize	Group A	Group B	Group C	All Groups		HHSize	Group A	Group B	Group C	All Groups
HH1	0	0	1007.7	1007.7		HH1	0	0	0.999998	0.253829
HH2	0	8452.02	3355.07	11807.1		HH2	0	0.845442	1	0.822908
HH3	0	4899.6	487.463	5387.06		HH3	0	1	1	0.724068
HH4	190.718	4192.92	213.506	4597.14		HH4	0.0549054	1	1	0.583394
All HH	190.718	17544.5	5063.74	22799		All HH	0.0283959	0.802664	1	0.677775
Caldwell						Caldwell
HHSize	Group A	Group B	Group C	All Groups		HHSize	Group A	Group B	Group C	All Groups
HH1	0	0	773.418	773.418		HH1	0	0	1	0.253829
HH2	0	3961.02	2107.79	6068.81		HH2	0	0.630673	1	0.673265
HH3	0	4107.37	408.643	4516.01		HH3	0	1	0.999999	0.724068
HH4	1391.39	3886.43	197.899	5475.72		HH4	0.432153	0.999999	0.999999	0.749688
All HH	1391.39	11954.8	3487.75	16834		All HH	0.243454	0.728995	1	0.657525
Blanco						Blanco
HHSize	Group A	Group B	Group C	All Groups		HHSize	Group A	Group B	Group C	All Groups
HH1	0	0	231.492	231.492		HH1	0	0	0.999999	0.253829
HH2	0	1818.33	939.549	2757.88		HH2	0	0.649498	1	0.686381
HH3	88.7982	1286.15	127.959	1502.91		HH3	0.164778	1	1	0.769538
HH4	558.535	768.348	39.1247	1366.01		HH4	0.877472	1	1	0.945989
All HH	647.333	3872.83	1338.12	5858.29		All HH	0.431881	0.705432	1	0.703529
The following table shows the number of vaccinations required per household size and county under high reliability level
HH Size	Travis	Williamson	Hays	Bastrop	Burnet	Caldwell	Blanco
Reliability levels	0.99	0.98	0.97	0.97	0.955	0.955	0.955
HH1	0.991439	0.320737	0.253829	0.253829	0.253829	0.253829	0.253829
HH2	0.950541	0.930875	0.731314	0.799247	0.822908	0.673265	0.686381
HH3	0.774025	0.759751	0.769537	0.767872	0.724068	0.724068	0.769538
HH4	0.818079	0.794122	0.995229	0.793392	0.583394	0.749688	0.945989
All	0.881155	0.779326	0.759575	0.723013	0.677775	0.657525	0.703529
The following table shows the number of vaccinations required per age group and county under high reliability level
HH Size	Travis	Williamson	Hays	Bastrop	Burnet	Caldwell	Blanco
Reliability levels	0.99	0.98	0.97	0.97	0.955	0.955	0.955
Group A	0.396416	0.389979	0.593696	0.357017	0.0283959	0.243454	0.431881
Group B	1.00045	0.874524	0.766542	0.795919	0.802664	0.728995	0.705432
Group C	1.00045	0.997106	0.999999	0.999999	1	1	1
All	0.881155	0.779326	0.759575	0.723013	0.677775	0.657525	0.703529
For each county at the medium reliability level, the Table shows the absolute number of population required to be vaccinated within a household size and a population group						For each county at the medium reliability level, the Table shows the proportion of population required to be vaccinated within a household size and a population group						The relative change in reliability from medium reliability level due to vaccine shortage. Some counties have shortage in reliability (reliability lowered) and some counties have access reliability (increased reliability)
Travis						Travis
HHSize	Group A	Group B	Group C	All Groups		HHSize	Group A	Group B	Group C	All Groups		County	Excess reliability	value	Shortage reliability	value
HH1	0	0	28549.9	28549.9		HH1	0	0	1.00045	0.201151		Travis	alpha_e1	0	alpha_s1	0.0015
HH2	0	233488	53465.1	286953		HH2	0	1.00045	1.00045	0.950541		Williamson	alpha_e2	0.001	alpha_s2	0
HH3	20117.3	138316	11240.1	169673		HH3	0.368685	1.00045	1.00045	0.831512		Bastrop	alpha_e3	0.01475	alpha_s3	0
HH4	103245	126165	4363.97	233774		HH4	1.00046	1.00045	1.00045	1.00045		Caldwell	alpha_e4	0.01475	alpha_s4	0
All HH	123362	497969	97619.1	718950		All HH	0.708563	0.816527	1.00045	0.815563		Hays	alpha_e5	0	alpha_s5	0.00025
												Burnet	alpha_e6	0.01475	alpha_s6	0
Williamson						Williamson						Blanco	alpha_e7	0.02	alpha_s7	0
HHSize	Group A	Group B	Group C	All Groups		HHSize	Group A	Group B	Group C	All Groups
HH1	0	0	12206.6	12206.6		HH1	0	0	0.997108	0.320737
HH2	0	50803.4	32481.7	83285.1		HH2	0	0.652438	0.997105	0.717925
HH3	4110.08	61991.1	5592.77	71693.9		HH3	0.154601	0.997106	0.997106	0.759751
HH4	52611.3	60901.3	2336.22	115849		HH4	0.996974	0.997107	0.997106	0.997046
All HH	56721.4	173696	52617.3	283034		All HH	0.667412	0.765632	0.997106	0.776239
Hays						Hays
HHSize	Group A	Group B	Group C	All Groups		HHSize	Group A	Group B	Group C	All Groups
HH1	0	0	4116.86	4116.86		HH1	0	0	1	0.253829
HH2	0	27964.7	11596.8	39561.5		HH2	0	0.809275	0.999999	0.797707
HH3	60.7553	24047.6	2392.5	26500.9		HH3	0.00602974	1	1	0.725733
HH4	7720.92	20864.5	1062.43	29647.8		HH4	0.446684	0.999996	0.999996	0.756091
All HH	7781.68	72876.8	19168.6	99827.1		All HH	0.246288	0.802815	0.999999	0.705287
Bastrop						Bastrop
HHSize	Group A	Group B	Group C	All Groups		HHSize	Group A	Group B	Group C	All Groups
HH1	0	0	1521.45	1521.45		HH1	0	0	0.999999	0.253829
HH2	0	9312.01	3851.26	13163.3		HH2	0	0.811456	1	0.799227
HH3	501.334	7537.09	749.868	8788.29		HH3	0.158748	1	1	0.767872
HH4	3472.15	7887.8	401.65	11761.6		HH4	0.531353	1	0.999998	0.793416
All HH	3973.48	24736.9	6524.23	35234.6		All HH	0.357048	0.795909	0.999999	0.723013
Burnet						Burnet
HHSize	Group A	Group B	Group C	All Groups		HHSize	Group A	Group B	Group C	All Groups
HH1	0	0	1007.7	1007.7		HH1	0	0	0.999998	0.253829
HH2	0	8093.67	3355.07	11448.7		HH2	0	0.809597	1	0.797933
HH3	12.3787	4899.6	487.463	5399.44		HH3	0.00602975	1	1	0.725731
HH4	551.754	4192.92	213.506	4958.18		HH4	0.158843	1	1	0.629211
All HH	564.133	17186.2	5063.74	22814.1		All HH	0.0839935	0.78627	1	0.678223
Caldwell						Caldwell
HHSize	Group A	Group B	Group C	All Groups		HHSize	Group A	Group B	Group C	All Groups
HH1	0	0	773.418	773.418		HH1	0	0	1	0.253829
HH2	0	3961.02	2107.79	6068.81		HH2	0	0.630673	1	0.673265
HH3	0	4107.37	408.643	4516.01		HH3	0	1	0.999999	0.724068
HH4	1391.39	3886.43	197.899	5475.72		HH4	0.432153	0.999999	0.999999	0.749688
All HH	1391.39	11954.8	3487.75	16834		All HH	0.243454	0.728995	1	0.657525
Blanco						Blanco
HHSize	Group A	Group B	Group C	All Groups		HHSize	Group A	Group B	Group C	All Groups
HH1	0	0	231.492	231.492		HH1	0	0	0.999999	0.253829
HH2	0	2137.03	939.549	3076.58		HH2	0	0.763336	1	0.765699
HH3	4.65	1286.15	127.959	1418.76		HH3	0.00862876	1	1	0.726451
HH4	315.668	768.348	39.1247	1123.14		HH4	0.495922	1	1	0.777798
All HH	320.318	4191.53	1338.12	5849.97		All HH	0.213706	0.763483	1	0.70253
The following table shows the number of vaccinations required per household size and county under medium reliability level
HH Size	Travis	Williamson	Hays	Bastrop	Burnet	Caldwell	Blanco
Reliability levels	0.985	0.975	0.965	0.965	0.95	0.95	0.95
HH1	0.201151	0.320737	0.253829	0.253829	0.253829	0.253829	0.253829
HH2	0.950541	0.717925	0.797707	0.799227	0.797933	0.673265	0.765699
HH3	0.831512	0.759751	0.725733	0.767872	0.725731	0.724068	0.726451
HH4	1.00045	0.997046	0.756091	0.793416	0.629211	0.749688	0.777798
All	0.815563	0.776239	0.705287	0.723013	0.678223	0.657525	0.70253
The following table shows the number of vaccinations required per age group and county under medium reliability level
HH Size	Travis	Williamson	Hays	Bastrop	Burnet	Caldwell	Blanco
Reliability levels	0.985	0.975	0.965	0.965	0.95	0.95	0.95
Group A	0.708563	0.667412	0.246288	0.357048	0.0839935	0.243454	0.213706
Group B	0.816527	0.765632	0.802815	0.795909	0.78627	0.728995	0.763483
Group C	1.00045	0.997106	0.999999	0.999999	1	1	1
All	0.815563	0.776239	0.705287	0.723013	0.678223	0.657525	0.70253
For each county at the low reliability level, the Table shows the absolute number of population required to be vaccinated within a household size and a population group						For each county at the low reliability level, the Table shows the proportion of population required to be vaccinated within a household size and a population group						The relative change in reliability from low reliability level due to vaccine shortage. Some counties have shortage in reliability (reliability lowered) and some counties have access reliability (increased reliability)
Travis						Travis
HHSize	Group A	Group B	Group C	All Groups		HHSize	Group A	Group B	Group C	All Groups		County	Excess reliability	value	Shortage reliability
HH1	0	0	28549.9	28549.9		HH1	0	0	1.00045	0.201151		Travis	alpha_e1	0	alpha_s1	0.015425
HH2	0	223697	53465.1	277162		HH2	0	0.958497	1.00045	0.918108		Williamson	alpha_e2	0.00224999	alpha_s2	0
HH3	301.136	138316	11240.1	149857		HH3	0.00551885	1.00045	1.00045	0.7344		Bastrop	alpha_e3	0.0022125	alpha_s3	0
HH4	52472.6	126165	4363.97	183002		HH4	0.508465	1.00045	1.00045	0.783169		Caldwell	alpha_e4	0.01975	alpha_s4	0
All HH	52773.7	488178	97619.1	638571		All HH	0.30312	0.800473	1.00045	0.724382		Hays	alpha_e5	0.00475	alpha_s5	0
												Burnet	alpha_e6	0.00335	alpha_s6	0
Williamson						Williamson						Blanco	alpha_e7	0.01975	alpha_s7	0
HHSize	Group A	Group B	Group C	All Groups		HHSize	Group A	Group B	Group C	All Groups
HH1	0	0	12206.6	12206.6		HH1	0	0	0.997108	0.320737
HH2	0	59355.2	32481.7	91836.9		HH2	0	0.762264	0.997105	0.791643
HH3	4110.08	61991.1	5592.77	71693.9		HH3	0.154601	0.997106	0.997106	0.759751
HH4	42415	60901.3	2336.22	105653		HH4	0.803756	0.997107	0.997106	0.909293
All HH	46525.1	182248	52617.3	281390		All HH	0.547438	0.803327	0.997106	0.771729
Hays						Hays
HHSize	Group A	Group B	Group C	All Groups		HHSize	Group A	Group B	Group C	All Groups
HH1	0	0	4116.86	4116.86		HH1	0	0	1	0.253829
HH2	0	27964.1	11596.8	39560.9		HH2	0	0.809257	0.999999	0.797695
HH3	60.7553	24047.6	2392.5	26500.9		HH3	0.00602974	1	1	0.725733
HH4	7721.49	20864.5	1062.43	29648.4		HH4	0.446716	0.999996	0.999996	0.756106
All HH	7782.25	72876.2	19168.6	99827		All HH	0.246306	0.802808	0.999999	0.705287
Bastrop						Bastrop
HHSize	Group A	Group B	Group C	All Groups		HHSize	Group A	Group B	Group C	All Groups
HH1	0	0	1521.45	1521.45		HH1	0	0	0.999999	0.253829
HH2	0	7055.95	3851.26	10907.2		HH2	0	0.614861	1	0.662247
HH3	173.226	7537.09	749.868	8460.18		HH3	0.0548523	1	1	0.739203
HH4	3126.3	7887.8	401.65	11415.8		HH4	0.478426	1	0.999998	0.770086
All HH	3299.53	22480.8	6524.23	32304.6		All HH	0.296488	0.72332	0.999999	0.662889
Burnet						Burnet
HHSize	Group A	Group B	Group C	All Groups		HHSize	Group A	Group B	Group C	All Groups
HH1	0	0	1007.7	1007.7		HH1	0	0	0.999998	0.253829
HH2	0	5495.49	3355.07	8850.56		HH2	0	0.549705	1	0.61685
HH3	12.3787	4899.6	487.463	5399.44		HH3	0.00602975	1	1	0.725731
HH4	1627.37	4192.92	213.506	6033.8		HH4	0.4685	1	1	0.76571
All HH	1639.75	14588	5063.74	21291.5		All HH	0.244142	0.667403	1	0.63296
Caldwell						Caldwell
HHSize	Group A	Group B	Group C	All Groups		HHSize	Group A	Group B	Group C	All Groups
HH1	0	0	773.418	773.418		HH1	0	0	1	0.253829
HH2	0	3961.4	2107.79	6069.19		HH2	0	0.630734	1	0.673307
HH3	0	4107.37	408.643	4516.01		HH3	0	1	0.999999	0.724068
HH4	1391.05	3886.43	197.899	5475.38		HH4	0.432048	0.999999	0.999999	0.749641
All HH	1391.05	11955.2	3487.75	16834		All HH	0.243394	0.729019	1	0.657527
Blanco						Blanco
HHSize	Group A	Group B	Group C	All Groups		HHSize	Group A	Group B	Group C	All Groups
HH1	0	0	231.492	231.492		HH1	0	0	0.999999	0.253829
HH2	0	2072.12	939.549	3011.67		HH2	0	0.74015	1	0.749544
HH3	0	1286.15	127.959	1414.11		HH3	0	1	1	0.72407
HH4	43.8103	768.348	39.1247	851.283		HH4	0.068827	1	1	0.589531
All HH	43.8103	4126.62	1338.12	5508.55		All HH	0.0292289	0.75166	1	0.661529
The following table shows the number of vaccinations required per household size and county under low reliability level
HH Size	Travis	Williamson	Hays	Bastrop	Burnet	Caldwell	Blanco
Reliability levels	0.98	0.97	0.96	0.96	0.945	0.945	0.945
HH1	0.201151	0.320737	0.253829	0.253829	0.253829	0.253829	0.253829
HH2	0.918108	0.791643	0.797695	0.662247	0.61685	0.673307	0.749544
HH3	0.7344	0.759751	0.725733	0.739203	0.725731	0.724068	0.72407
HH4	0.783169	0.909293	0.756106	0.770086	0.76571	0.749641	0.589531
All	0.724382	0.771729	0.705287	0.662889	0.63296	0.657527	0.661529
The following table shows the number of vaccinations required per age group and county under low reliability level
HH Size	Travis	Williamson	Hays	Bastrop	Burnet	Caldwell	Blanco
Reliability levels	0.98	0.97	0.96	0.96	0.945	0.945	0.945
Group A	0.30312	0.547438	0.246306	0.296488	0.244142	0.243394	0.0292289
Group B	0.800473	0.803327	0.802808	0.72332	0.667403	0.729019	0.75166
Group C	1.00045	0.997106	0.999999	0.999999	1	1	1
All	0.724382	0.771729	0.705287	0.662889	0.63296	0.657527	0.661529

## Sheet: 7.5% shortage in vaccine availa
Note: This tab shows the vaccination policy results for heterogeneous model, infectivity case 1 and 7.5% shortage in vaccine availability
For each county at the high reliability level, the Table shows the absolute number of population required to be vaccinated within a household size and a population group						For each county at the high reliability level, the Table shows the proportion of population required to be vaccinated within a household size and a population group						The relative change in reliability from high reliability level due to vaccine shortage. Some counties have shortage in reliability (reliability lowered) and some counties have access reliability (increased reliability)
Travis						Travis						`
HHSize	Group A	Group B	Group C	All Groups		HHSize	Group A	Group B	Group C	All Groups		County	Excess reliability	value	Shortage reliability	value
HH1	0	0	28549.9	28549.9		HH1	0	0	1.00045	0.201151		Travis	alpha_e1	0	alpha_s1	0.0065
HH2	0	233488	53465.1	286953		HH2	0	1.00045	1.00045	0.950541		Williamson	alpha_e2	0.0025625	alpha_s2	0
HH3	20117.3	138316	11240.1	169673		HH3	0.368685	1.00045	1.00045	0.831512		Bastrop	alpha_e3	0.02	alpha_s3	0
HH4	103245	126165	4363.97	233774		HH4	1.00046	1.00045	1.00045	1.00045		Caldwell	alpha_e4	0.02	alpha_s4	0
All HH	123362	497969	97619.1	718950		All HH	0.708563	0.816527	1.00045	0.815563		Hays	alpha_e5	0.00975	alpha_s5	0
												Burnet	alpha_e6	0.02	alpha_s6	0
Williamson						Williamson						Blanco	alpha_e7	0.02	alpha_s7	0
HHSize	Group A	Group B	Group C	All Groups		HHSize	Group A	Group B	Group C	All Groups
HH1	0	0	12206.6	12206.6		HH1	0	0	0.997108	0.320737
HH2	0	67364.2	32481.7	99845.9		HH2	0	0.865119	0.997105	0.860681
HH3	4529.86	61991.1	5592.77	72113.7		HH3	0.170392	0.997106	0.997106	0.7642
HH4	52618.3	60901.3	2336.22	115856		HH4	0.997106	0.997107	0.997106	0.997107
All HH	57148.2	190257	52617.3	300022		All HH	0.672434	0.83863	0.997106	0.822828
Hays						Hays
HHSize	Group A	Group B	Group C	All Groups		HHSize	Group A	Group B	Group C	All Groups
HH1	0	0	4116.86	4116.86		HH1	0	0	1	0.253829
HH2	0	34200.9	11596.8	45797.7		HH2	0	0.989745	0.999999	0.923452
HH3	1149.97	24047.6	2392.5	27590.1		HH3	0.11413	1	1	0.755561
HH4	8572.01	20864.5	1062.43	30498.9		HH4	0.495922	0.999996	0.999996	0.777796
All HH	9721.98	79113	19168.6	108004		All HH	0.307698	0.871513	0.999999	0.763055
Bastrop						Bastrop
HHSize	Group A	Group B	Group C	All Groups		HHSize	Group A	Group B	Group C	All Groups
HH1	0	3565.32	1521.45	5086.77		HH1	0	0.85305	0.999999	0.848644
HH2	0	11475.7	3851.26	15327		HH2	0	1	1	0.930599
HH3	27.25	7537.09	749.868	8314.21		HH3	0.00862876	1	1	0.726449
HH4	3252.61	7887.8	401.65	11542.1		HH4	0.497756	1	0.999998	0.778606
All HH	3279.86	30465.9	6524.23	40270		All HH	0.294721	0.980239	0.999999	0.826339
Burnet						Burnet
HHSize	Group A	Group B	Group C	All Groups		HHSize	Group A	Group B	Group C	All Groups
HH1	0	0	1007.7	1007.7		HH1	0	0	0.999998	0.253829
HH2	0	6466.69	3355.07	9821.76		HH2	0	0.646853	1	0.684539
HH3	338.279	4899.6	487.463	5725.34		HH3	0.164778	1	1	0.769535
HH4	3436	4192.92	213.506	7842.43		HH4	0.989183	1	1	0.995232
All HH	3774.28	15559.2	5063.74	24397.2		All HH	0.561951	0.711835	1	0.725288
Caldwell						Caldwell
HHSize	Group A	Group B	Group C	All Groups		HHSize	Group A	Group B	Group C	All Groups
HH1	0	0	773.418	773.418		HH1	0	0	1	0.253829
HH2	0	3634.84	2107.79	5742.63		HH2	0	0.578739	1	0.637079
HH3	283.581	4107.37	408.643	4799.59		HH3	0.164778	1	0.999999	0.769536
HH4	2899.35	3886.43	197.899	6983.68		HH4	0.900513	0.999999	0.999999	0.956144
All HH	3182.93	11628.6	3487.75	18299.3		All HH	0.556922	0.709105	1	0.714761
Blanco						Blanco
HHSize	Group A	Group B	Group C	All Groups		HHSize	Group A	Group B	Group C	All Groups
HH1	0	0	231.492	231.492		HH1	0	0	0.999999	0.253829
HH2	0	1818.33	939.549	2757.88		HH2	0	0.649498	1	0.686381
HH3	88.7982	1286.15	127.959	1502.91		HH3	0.164778	1	1	0.769538
HH4	558.535	768.348	39.1247	1366.01		HH4	0.877472	1	1	0.945989
All HH	647.333	3872.83	1338.12	5858.29		All HH	0.431881	0.705432	1	0.703529
The following table shows the number of vaccinations required per household size and county under high reliability level
HH Size	Travis	Williamson	Hays	Bastrop	Burnet	Caldwell	Blanco
Reliability levels	0.99	0.98	0.97	0.97	0.955	0.955	0.955
HH1	0.201151	0.320737	0.253829	0.848644	0.253829	0.253829	0.253829
HH2	0.950541	0.860681	0.923452	0.930599	0.684539	0.637079	0.686381
HH3	0.831512	0.7642	0.755561	0.726449	0.769535	0.769536	0.769538
HH4	1.00045	0.997107	0.777796	0.778606	0.995232	0.956144	0.945989
All	0.815563	0.822828	0.763055	0.826339	0.725288	0.714761	0.703529
The following table shows the number of vaccinations required per age group and county under high reliability level
HH Size	Travis	Williamson	Hays	Bastrop	Burnet	Caldwell	Blanco
Reliability levels	0.99	0.98	0.97	0.97	0.955	0.955	0.955
Group A	0.708563	0.672434	0.307698	0.294721	0.561951	0.556922	0.431881
Group B	0.816527	0.83863	0.871513	0.980239	0.711835	0.709105	0.705432
Group C	1.00045	0.997106	0.999999	0.999999	1	1	1
All	0.815563	0.822828	0.763055	0.826339	0.725288	0.714761	0.703529
For each county at the medium reliability level, the Table shows the absolute number of population required to be vaccinated within a household size and a population group						For each county at the medium reliability level, the Table shows the proportion of population required to be vaccinated within a household size and a population group						The relative change in reliability from medium reliability level due to vaccine shortage. Some counties have shortage in reliability (reliability lowered) and some counties have access reliability (increased reliability)
Travis						Travis
HHSize	Group A	Group B	Group C	All Groups		HHSize	Group A	Group B	Group C	All Groups		County	Excess reliability	value	Shortage reliability	value
HH1	0	0	28549.9	28549.9		HH1	0	0	1.00045	0.201151		Travis	alpha_e1	0	alpha_s1	0.00525
HH2	0	226151	53465.1	279616		HH2	0	0.969012	1.00045	0.926237		Williamson	alpha_e2	0.00475	alpha_s2	0
HH3	8636.89	138316	11240.1	158193		HH3	0.158286	1.00045	1.00045	0.775251		Bastrop	alpha_e3	0.02	alpha_s3	0
HH4	84325.8	126165	4363.97	214855		HH4	0.817126	1.00045	1.00045	0.919487		Caldwell	alpha_e4	0.02	alpha_s4	0
All HH	92962.7	490632	97619.1	681214		All HH	0.533955	0.804497	1.00045	0.772755		Hays	alpha_e5	0.0175625	alpha_s5	0
												Burnet	alpha_e6	0.02	alpha_s6	0
Williamson						Williamson						Blanco	alpha_e7	0.02	alpha_s7	0
HHSize	Group A	Group B	Group C	All Groups		HHSize	Group A	Group B	Group C	All Groups
HH1	0	0	12206.6	12206.6		HH1	0	0	0.997108	0.320737
HH2	0	75507.3	32481.7	107989		HH2	0	0.969696	0.997105	0.930875
HH3	4110.08	61991.1	5592.77	71693.9		HH3	0.154601	0.997106	0.997106	0.759751
HH4	29033.1	60901.3	2336.22	92270.6		HH4	0.550171	0.997107	0.997106	0.794122
All HH	33143.2	198400	52617.3	284160		All HH	0.389979	0.874524	0.997106	0.779326
Hays						Hays
HHSize	Group A	Group B	Group C	All Groups		HHSize	Group A	Group B	Group C	All Groups
HH1	0	0	4116.86	4116.86		HH1	0	0	1	0.253829
HH2	0	30644.2	11596.8	42241		HH2	0	0.886817	0.999999	0.851736
HH3	1926.36	24047.6	2392.5	28366.5		HH3	0.191184	1	1	0.776823
HH4	17285	20864.5	1062.43	39211.9		HH4	1	0.999996	0.999996	0.999998
All HH	19211.4	75556.3	19168.6	113936		All HH	0.608035	0.832333	0.999999	0.80497
Bastrop						Bastrop
HHSize	Group A	Group B	Group C	All Groups		HHSize	Group A	Group B	Group C	All Groups
HH1	0	0	1521.45	1521.45		HH1	0	0	0.999999	0.253829
HH2	0	11174.9	3851.26	15026.2		HH2	0	0.973789	1	0.912335
HH3	501.334	7537.09	749.868	8788.29		HH3	0.158748	1	1	0.767872
HH4	4089.64	7887.8	401.65	12379.1		HH4	0.625849	1	0.999998	0.835071
All HH	4590.97	26599.8	6524.23	37715		All HH	0.412535	0.855847	0.999999	0.773911
Burnet						Burnet
HHSize	Group A	Group B	Group C	All Groups		HHSize	Group A	Group B	Group C	All Groups
HH1	0	0	1007.7	1007.7		HH1	0	0	0.999998	0.253829
HH2	0	8407.6	3355.07	11762.7		HH2	0	0.840999	1	0.819813
HH3	17.7143	4899.6	487.463	5404.78		HH3	0.00862876	1	1	0.726449
HH4	1722.62	4192.92	213.506	6129.05		HH4	0.495922	1	1	0.777798
All HH	1740.33	17500.1	5063.74	24304.2		All HH	0.259118	0.800632	1	0.722522
Caldwell						Caldwell
HHSize	Group A	Group B	Group C	All Groups		HHSize	Group A	Group B	Group C	All Groups
HH1	0	0	773.418	773.418		HH1	0	0	1	0.253829
HH2	0	3938.4	2107.79	6046.19		HH2	0	0.627072	1	0.670755
HH3	283.581	4107.37	408.643	4799.59		HH3	0.164778	1	0.999999	0.769536
HH4	2459.28	3886.43	197.899	6543.61		HH4	0.763831	0.999999	0.999999	0.895894
All HH	2742.86	11932.2	3487.75	18162.8		All HH	0.479922	0.727616	1	0.709429
Blanco						Blanco
HHSize	Group A	Group B	Group C	All Groups		HHSize	Group A	Group B	Group C	All Groups
HH1	0	0	231.492	231.492		HH1	0	0	0.999999	0.253829
HH2	0	2137.03	939.549	3076.58		HH2	0	0.763336	1	0.765699
HH3	4.65	1286.15	127.959	1418.76		HH3	0.00862876	1	1	0.726451
HH4	315.668	768.348	39.1247	1123.14		HH4	0.495922	1	1	0.777798
All HH	320.318	4191.53	1338.12	5849.97		All HH	0.213706	0.763483	1	0.70253
The following table shows the number of vaccinations required per household size and county under medium reliability level
HH Size	Travis	Williamson	Hays	Bastrop	Burnet	Caldwell	Blanco
Reliability levels	0.985	0.975	0.965	0.965	0.95	0.95	0.95
HH1	0.201151	0.320737	0.253829	0.253829	0.253829	0.253829	0.253829
HH2	0.926237	0.930875	0.851736	0.912335	0.819813	0.670755	0.765699
HH3	0.775251	0.759751	0.776823	0.767872	0.726449	0.769536	0.726451
HH4	0.919487	0.794122	0.999998	0.835071	0.777798	0.895894	0.777798
All	0.772755	0.779326	0.80497	0.773911	0.722522	0.709429	0.70253
The following table shows the number of vaccinations required per age group and county under medium reliability level
HH Size	Travis	Williamson	Hays	Bastrop	Burnet	Caldwell	Blanco
Reliability levels	0.985	0.975	0.965	0.965	0.95	0.95	0.95
Group A	0.533955	0.389979	0.608035	0.412535	0.259118	0.479922	0.213706
Group B	0.804497	0.874524	0.832333	0.855847	0.800632	0.727616	0.763483
Group C	1.00045	0.997106	0.999999	0.999999	1	1	1
All	0.772755	0.779326	0.80497	0.773911	0.722522	0.709429	0.70253
For each county at the low reliability level, the Table shows the absolute number of population required to be vaccinated within a household size and a population group						For each county at the low reliability level, the Table shows the proportion of population required to be vaccinated within a household size and a population group						The relative change in reliability from low reliability level due to vaccine shortage. Some counties have shortage in reliability (reliability lowered) and some counties have access reliability (increased reliability)
Travis						Travis
HHSize	Group A	Group B	Group C	All Groups		HHSize	Group A	Group B	Group C	All Groups		County	Excess reliability	value	Shortage reliability
HH1	0	0	28549.9	28549.9		HH1	0	0	1.00045	0.201151		Travis	alpha_e1	0	alpha_s1	0.0163
HH2	0	223697	53465.1	277162		HH2	0	0.958497	1.00045	0.918108		Williamson	alpha_e2	0	alpha_s2	0.0063
HH3	301.136	138316	11240.1	149857		HH3	0.00551885	1.00045	1.00045	0.7344		Bastrop	alpha_e3	0.00475	alpha_s3	0
HH4	52472.6	126165	4363.97	183002		HH4	0.508465	1.00045	1.00045	0.783169		Caldwell	alpha_e4	0.0023	alpha_s4	0
All HH	52773.7	488178	97619.1	638571		All HH	0.30312	0.800473	1.00045	0.724382		Hays	alpha_e5	0.00475	alpha_s5	0
												Burnet	alpha_e6	0.0006625	alpha_s6	0
Williamson						Williamson						Blanco	alpha_e7	0.01975	alpha_s7	0
HHSize	Group A	Group B	Group C	All Groups		HHSize	Group A	Group B	Group C	All Groups
HH1	0	0	12206.6	12206.6		HH1	0	0	0.997108	0.320737
HH2	0	64925.8	32481.7	97407.5		HH2	0	0.833804	0.997105	0.839662
HH3	100.708	61991.1	5592.77	67684.6		HH3	0.00378815	0.997106	0.997106	0.717264
HH4	24217.8	60901.3	2336.22	87455.3		HH4	0.458923	0.997107	0.997106	0.752679
All HH	24318.5	187818	52617.3	264754		All HH	0.286144	0.827882	0.997106	0.726103
Hays						Hays
HHSize	Group A	Group B	Group C	All Groups		HHSize	Group A	Group B	Group C	All Groups
HH1	0	0	4116.86	4116.86		HH1	0	0	1	0.253829
HH2	0	27964.1	11596.8	39560.9		HH2	0	0.809257	0.999999	0.797695
HH3	60.7553	24047.6	2392.5	26500.9		HH3	0.00602974	1	1	0.725733
HH4	7721.49	20864.5	1062.43	29648.4		HH4	0.446716	0.999996	0.999996	0.756106
All HH	7782.25	72876.2	19168.6	99827		All HH	0.246306	0.802808	0.999999	0.705287
Bastrop						Bastrop
HHSize	Group A	Group B	Group C	All Groups		HHSize	Group A	Group B	Group C	All Groups
HH1	0	0	1521.45	1521.45		HH1	0	0	0.999999	0.253829
HH2	0	6798.48	3851.26	10649.7		HH2	0	0.592425	1	0.646614
HH3	476.996	7537.09	749.868	8763.95		HH3	0.151042	1	1	0.765745
HH4	3126.3	7887.8	401.65	11415.8		HH4	0.478426	1	0.999998	0.770086
All HH	3603.3	22223.4	6524.23	32350.9		All HH	0.323784	0.715036	0.999999	0.66384
Burnet						Burnet
HHSize	Group A	Group B	Group C	All Groups		HHSize	Group A	Group B	Group C	All Groups
HH1	0	0	1007.7	1007.7		HH1	0	0	0.999998	0.253829
HH2	0	5254.66	3355.07	8609.73		HH2	0	0.525615	1	0.600065
HH3	12.3787	4899.6	487.463	5399.44		HH3	0.00602975	1	1	0.725731
HH4	902.004	4192.92	213.506	5308.43		HH4	0.259676	1	1	0.673659
All HH	914.383	14347.2	5063.74	20325.3		All HH	0.136142	0.656385	1	0.604236
Caldwell						Caldwell
HHSize	Group A	Group B	Group C	All Groups		HHSize	Group A	Group B	Group C	All Groups
HH1	0	0	773.418	773.418		HH1	0	0	1	0.253829
HH2	0	3127.06	2107.79	5234.85		HH2	0	0.49789	1	0.580747
HH3	10.3771	3484.57	408.643	3903.59		HH3	0.00602973	0.848371	0.999999	0.625876
HH4	1228.58	3874.56	197.899	5301.04		HH4	0.381586	0.996945	0.999999	0.725772
All HH	1238.96	10486.2	3487.75	15212.9		All HH	0.216782	0.639439	1	0.594207
Blanco						Blanco
HHSize	Group A	Group B	Group C	All Groups		HHSize	Group A	Group B	Group C	All Groups
HH1	0	0	231.492	231.492		HH1	0	0	0.999999	0.253829
HH2	0	2085.86	939.549	3025.41		HH2	0	0.745058	1	0.752964
HH3	0	1286.13	127.959	1414.09		HH3	0	0.999988	1	0.72406
HH4	30.0583	768.348	39.1247	837.531		HH4	0.0472223	1	1	0.580008
All HH	30.0583	4140.34	1338.12	5508.52		All HH	0.020054	0.754159	1	0.661525
The following table shows the number of vaccinations required per household size and county under low reliability level
HH Size	Travis	Williamson	Hays	Bastrop	Burnet	Caldwell	Blanco
Reliability levels	0.98	0.97	0.96	0.96	0.945	0.945	0.945
HH1	0.201151	0.320737	0.253829	0.253829	0.253829	0.253829	0.253829
HH2	0.918108	0.839662	0.797695	0.646614	0.600065	0.580747	0.752964
HH3	0.7344	0.717264	0.725733	0.765745	0.725731	0.625876	0.72406
HH4	0.783169	0.752679	0.756106	0.770086	0.673659	0.725772	0.580008
All	0.724382	0.726103	0.705287	0.66384	0.604236	0.594207	0.661525
The following table shows the number of vaccinations required per age group and county under low reliability level
HH Size	Travis	Williamson	Hays	Bastrop	Burnet	Caldwell	Blanco
Reliability levels	0.98	0.97	0.96	0.96	0.945	0.945	0.945
Group A	0.30312	0.286144	0.246306	0.323784	0.136142	0.216782	0.020054
Group B	0.800473	0.827882	0.802808	0.715036	0.656385	0.639439	0.754159
Group C	1.00045	0.997106	0.999999	0.999999	1	1	1
All	0.724382	0.726103	0.705287	0.66384	0.604236	0.594207	0.661525
