# Supplementary material for: COVID-19 vaccination policies under uncertain transmission characteristics using stochastic programming
Source: PLoS One. 2022 Jul 22;17(7):e0270524. doi: 10.1371/journal.pone.0270524 (PMC9307213; doi:10.1371/journal.pone.0270524)
Supplement: S3 File — (XLSX) [file pone.0270524.s003.xlsx]

## Sheet: Unlimited vaccine availability,
Note: This tab shows the vaccination policy results for heterogeneous model, infectivity case 2 and unlimited vaccine availability case
For each county at the high reliability level, the Table shows the absolute number of population required to be vaccinated within a household size and a population group						For each county at the high reliability level, the Table shows the proportion of population required to be vaccinated within a household size and a population group
Travis						Travis
HHSize	Group A	Group B	Group C	All Groups		HHSize	Group A	Group B	Group C	All Groups
HH1	0	26671.9	28549.9	55221.8		HH1	0	0.237893	1.00045	0.389069
HH2	15066.8	233488	53465.1	302020		HH2	1.00045	1.00045	1.00045	1.00045
HH3	54589.6	138316	11240.1	204146		HH3	1.00045	1.00045	1.00045	1.00045
HH4	103245	126165	4363.97	233774		HH4	1.00046	1.00045	1.00045	1.00045
All HH	172901	524641	97619.1	795161		All HH	0.993104	0.860262	1.00045	0.902015
Williamson						Williamson
HHSize	Group A	Group B	Group C	All Groups		HHSize	Group A	Group B	Group C	All Groups
HH1	0	0	0	0		HH1	0	0	0	0
HH2	89.7394	44722.3	32481.7	77293.7		HH2	0.0161257	0.574342	0.997105	0.666279
HH3	17227.5	61991.1	5592.77	84811.4		HH3	0.648016	0.997106	0.997106	0.898759
HH4	52618.3	60901.3	2336.22	115856		HH4	0.997106	0.997107	0.997106	0.997107
All HH	69935.5	167615	40410.7	277961		All HH	0.822897	0.738827	0.765789	0.762324
Hays						Hays
HHSize	Group A	Group B	Group C	All Groups		HHSize	Group A	Group B	Group C	All Groups
HH1	0	0	0	0		HH1	0	0	0	0
HH2	360.518	19936.5	7231.73	27528.7		HH2	0.104743	0.576945	0.623596	0.555082
HH3	6829.17	24047.6	2392.5	33269.3		HH3	0.67777	1	1	0.911087
HH4	17285	20864.5	1062.43	39211.9		HH4	1	0.999996	0.999996	0.999998
All HH	24474.7	64848.6	10686.7	100010		All HH	0.774618	0.714376	0.557509	0.706579
Bastrop						Bastrop
HHSize	Group A	Group B	Group C	All Groups		HHSize	Group A	Group B	Group C	All Groups
HH1	0	0	0	0		HH1	0	0	0	0
HH2	119.727	6371	1744.28	8235.01		HH2	0.104743	0.555174	0.452911	0.5
HH3	1256.82	7537.09	749.868	9543.78		HH3	0.397974	1	1	0.833882
HH4	6534.55	7887.8	401.65	14824		HH4	1	1	0.999998	1
All HH	7911.1	21795.9	2895.8	32602.8		All HH	0.710874	0.701282	0.443853	0.669008
Burnet						Burnet
HHSize	Group A	Group B	Group C	All Groups		HHSize	Group A	Group B	Group C	All Groups
HH1	0	0	0	0		HH1	0	0	0	0
HH2	0	4977.49	3115.77	8093.26		HH2	0	0.497891	0.928677	0.564069
HH3	332.943	4899.6	487.463	5720.01		HH3	0.162179	1	1	0.768818
HH4	2528.04	4192.92	213.506	6934.47		HH4	0.727793	1	1	0.880008
All HH	2860.98	14070	3816.74	20747.7		All HH	0.425971	0.643704	0.75374	0.616794
Caldwell						Caldwell
HHSize	Group A	Group B	Group C	All Groups		HHSize	Group A	Group B	Group C	All Groups
HH1	0	0	0	0		HH1	0	0	0	0
HH2	65.5262	3127.06	1314.41	4507		HH2	0.104743	0.49789	0.623597	0.5
HH3	279.108	3748.55	408.643	4436.3		HH3	0.162179	0.912641	0.999999	0.711288
HH4	2685.71	3886.43	197.899	6770.04		HH4	0.834158	0.999999	0.999999	0.926895
All HH	3030.34	10762	1920.95	15713.3		All HH	0.530224	0.656261	0.550771	0.613754
Blanco						Blanco
HHSize	Group A	Group B	Group C	All Groups		HHSize	Group A	Group B	Group C	All Groups
HH1	0	0	0	0		HH1	0	0	0	0
HH2	29.2083	1393.9	938.57	2361.68		HH2	0.104743	0.497894	0.998958	0.587775
HH3	87.3976	1242.74	127.959	1458.1		HH3	0.162179	0.966252	1	0.746593
HH4	298.213	768.348	39.1247	1105.69		HH4	0.4685	1	1	0.76571
All HH	414.819	3404.99	1105.65	4925.46		All HH	0.276755	0.620216	0.826271	0.591505
The following table shows the number of vaccinations required per household size and county under high reliability level
HH Size	Travis	Williamson	Hays	Bastrop	Burnet	Caldwell	Blanco
Reliability levels	0.99	0.98	0.97	0.97	0.955	0.955	0.955
HH1	0.389069	0	0	0	0	0	0
HH2	1.00045	0.666279	0.555082	0.5	0.564069	0.5	0.587775
HH3	1.00045	0.898759	0.911087	0.833882	0.768818	0.711288	0.746593
HH4	1.00045	0.997107	0.999998	1	0.880008	0.926895	0.76571
All	0.902015	0.762324	0.706579	0.669008	0.616794	0.613754	0.591505
The following table shows the number of vaccinations required per age group and county under high reliability level
HH Size	Travis	Williamson	Hays	Bastrop	Burnet	Caldwell	Blanco
Reliability levels	0.99	0.98	0.97	0.97	0.955	0.955	0.955
Group A	0.993104	0.822897	0.774618	0.710874	0.425971	0.530224	0.276755
Group B	0.860262	0.738827	0.714376	0.701282	0.643704	0.656261	0.620216
Group C	1.00045	0.765789	0.557509	0.443853	0.75374	0.550771	0.826271
All	0.902015	0.762324	0.706579	0.669008	0.616794	0.613754	0.591505
For each county at the medium reliability level, the Table shows the absolute number of population required to be vaccinated within a household size and a population group						For each county at the medium reliability level, the Table shows the proportion of population required to be vaccinated within a household size and a population group
Travis						Travis
HHSize	Group A	Group B	Group C	All Groups		HHSize	Group A	Group B	Group C	All Groups
HH1	0	3297.38	28549.9	31847.3		HH1	0	0.0294102	1.00045	0.224382
HH2	947.426	233488	53465.1	287901		HH2	0.0629101	1.00045	1.00045	0.953679
HH3	54589.6	138316	11240.1	204146		HH3	1.00045	1.00045	1.00045	1.00045
HH4	103245	126165	4363.97	233774		HH4	1.00046	1.00045	1.00045	1.00045
All HH	158782	501266	97619.1	757667		All HH	0.912006	0.821934	1.00045	0.859483
Williamson						Williamson
HHSize	Group A	Group B	Group C	All Groups		HHSize	Group A	Group B	Group C	All Groups
HH1	0	0	4172.91	4172.91		HH1	0	0	0.340868	0.109646
HH2	0	43800.2	32481.7	76281.9		HH2	0	0.5625	0.997105	0.657557
HH3	4110.08	61991.1	5592.77	71693.9		HH3	0.154601	0.997106	0.997106	0.759751
HH4	52611.3	60901.3	2336.22	115849		HH4	0.996974	0.997107	0.997106	0.997046
All HH	56721.4	166693	44583.6	267998		All HH	0.667412	0.734762	0.844866	0.734999
Hays						Hays
HHSize	Group A	Group B	Group C	All Groups		HHSize	Group A	Group B	Group C	All Groups
HH1	0	0	0	0		HH1	0	0	0	0
HH2	314.255	19998.5	11596.8	31909.6		HH2	0.0913022	0.57874	0.999999	0.643416
HH3	1926.36	24047.6	2392.5	28366.5		HH3	0.191184	1	1	0.776823
HH4	17285	20864.5	1062.43	39211.9		HH4	1	0.999996	0.999996	0.999998
All HH	19525.6	64910.6	15051.7	99487.9		All HH	0.617981	0.715059	0.785228	0.702891
Bastrop						Bastrop
HHSize	Group A	Group B	Group C	All Groups		HHSize	Group A	Group B	Group C	All Groups
HH1	0	0	0	0		HH1	0	0	0	0
HH2	0	5713.64	3195.39	8909.03		HH2	0	0.497891	0.8297	0.540925
HH3	520.376	7537.09	749.868	8807.33		HH3	0.164778	1	1	0.769536
HH4	6463.87	7887.8	401.65	14753.3		HH4	0.989184	1	0.999998	0.995232
All HH	6984.25	21138.5	4346.91	32469.7		All HH	0.627589	0.680131	0.666271	0.666277
Burnet						Burnet
HHSize	Group A	Group B	Group C	All Groups		HHSize	Group A	Group B	Group C	All Groups
HH1	0	0	0	0		HH1	0	0	0	0
HH2	0	5785.76	1283.95	7069.71		HH2	0	0.578741	0.38269	0.492731
HH3	332.943	4832.67	310.41	5476.02		HH3	0.162179	0.98634	0.636787	0.736025
HH4	3473.57	4192.92	213.506	7880		HH4	0.999999	1	1	0.999999
All HH	3806.51	14811.4	1807.87	20425.7		All HH	0.56675	0.677621	0.357022	0.607222
Caldwell						Caldwell
HHSize	Group A	Group B	Group C	All Groups		HHSize	Group A	Group B	Group C	All Groups
HH1	0	0	0	0		HH1	0	0	0	0
HH2	0	3127.06	2107.79	5234.85		HH2	0	0.49789	1	0.580747
HH3	41.992	4107.37	408.643	4558.01		HH3	0.0243999	1	0.999999	0.730801
HH4	1596.71	3886.43	197.899	5681.04		HH4	0.495924	0.999999	0.999999	0.777798
All HH	1638.7	11120.9	2714.33	15473.9		All HH	0.286726	0.678141	0.778248	0.604402
Blanco						Blanco
HHSize	Group A	Group B	Group C	All Groups		HHSize	Group A	Group B	Group C	All Groups
HH1	0	0	0	0		HH1	0	0	0	0
HH2	0	1393.9	857.649	2251.55		HH2	0	0.497894	0.912831	0.560366
HH3	51.682	1286.15	127.959	1465.79		HH3	0.0959035	1	1	0.750533
HH4	310.778	768.348	39.1247	1118.25		HH4	0.48824	1	1	0.774412
All HH	362.46	3448.4	1024.73	4835.59		All HH	0.241822	0.628123	0.765798	0.580712
The following table shows the number of vaccinations required per household size and county under medium reliability level
HH Size	Travis	Williamson	Hays	Bastrop	Burnet	Caldwell	Blanco
Reliability levels	0.985	0.975	0.965	0.965	0.95	0.95	0.95
HH1	0.224382	0.109646	0	0	0	0	0
HH2	0.953679	0.657557	0.643416	0.540925	0.492731	0.580747	0.560366
HH3	1.00045	0.759751	0.776823	0.769536	0.736025	0.730801	0.750533
HH4	1.00045	0.997046	0.999998	0.995232	0.999999	0.777798	0.774412
All	0.859483	0.734999	0.702891	0.666277	0.607222	0.604402	0.580712
The following table shows the number of vaccinations required per age group and county under medium reliability level
HH Size	Travis	Williamson	Hays	Bastrop	Burnet	Caldwell	Blanco
Reliability levels	0.985	0.975	0.965	0.965	0.95	0.95	0.95
Group A	0.912006	0.667412	0.617981	0.627589	0.56675	0.286726	0.241822
Group B	0.821934	0.734762	0.715059	0.680131	0.677621	0.678141	0.628123
Group C	1.00045	0.844866	0.785228	0.666271	0.357022	0.778248	0.765798
All	0.859483	0.734999	0.702891	0.666277	0.607222	0.604402	0.580712
For each county at the low reliability level, the Table shows the absolute number of population required to be vaccinated within a household size and a population group						For each county at the low reliability level, the Table shows the proportion of population required to be vaccinated within a household size and a population group
Travis						Travis
HHSize	Group A	Group B	Group C	All Groups		HHSize	Group A	Group B	Group C	All Groups
HH1	0	0	0	0		HH1	0	0	0	0
HH2	947.426	194327	53465.1	248740		HH2	0.0629101	0.832653	1.00045	0.823957
HH3	46504	138316	11240.1	196060		HH3	0.852268	1.00045	1.00045	0.960825
HH4	103245	126165	4363.97	233774		HH4	1.00046	1.00045	1.00045	1.00045
All HH	150696	458808	69069.2	678574		All HH	0.865564	0.752314	0.707857	0.76976
Williamson						Williamson
HHSize	Group A	Group B	Group C	All Groups		HHSize	Group A	Group B	Group C	All Groups
HH1	0	0	0	0		HH1	0	0	0	0
HH2	89.7394	39027.4	32481.7	71598.8		HH2	0.0161257	0.501206	0.997105	0.617189
HH3	9611.99	61991.1	5592.77	77195.9		HH3	0.361557	0.997106	0.997106	0.818056
HH4	52618.3	60901.3	2336.22	115856		HH4	0.997106	0.997107	0.997106	0.997107
All HH	62320	161920	40410.7	264651		All HH	0.733289	0.713724	0.765789	0.72582
Hays						Hays
HHSize	Group A	Group B	Group C	All Groups		HHSize	Group A	Group B	Group C	All Groups
HH1	0	0	759.159	759.159		HH1	0	0	0.184403	0.0468068
HH2	360.518	17204.7	11596.8	29162		HH2	0.104743	0.497889	0.999999	0.588015
HH3	1634.11	24047.6	2392.5	28074.2		HH3	0.162179	1	1	0.768819
HH4	14821	20864.5	1062.43	36747.9		HH4	0.857449	0.999996	0.999996	0.93716
All HH	16815.6	62116.8	15810.9	94743.3		All HH	0.532211	0.684282	0.824833	0.66937
Bastrop						Bastrop
HHSize	Group A	Group B	Group C	All Groups		HHSize	Group A	Group B	Group C	All Groups
HH1	0	0	0	0		HH1	0	0	0	0
HH2	0	5713.64	2613.73	8327.37		HH2	0	0.497891	0.678669	0.505608
HH3	512.168	7537.09	749.868	8799.13		HH3	0.162179	1	1	0.768818
HH4	5691.27	7887.8	401.65	13980.7		HH4	0.870951	1	0.999998	0.943114
All HH	6203.44	21138.5	3765.25	31107.2		All HH	0.557427	0.680131	0.577117	0.638319
Burnet						Burnet
HHSize	Group A	Group B	Group C	All Groups		HHSize	Group A	Group B	Group C	All Groups
HH1	0	0	0	0		HH1	0	0	0	0
HH2	104.301	4977.49	3066.87	8148.66		HH2	0.104743	0.497891	0.914102	0.56793
HH3	332.943	4644.4	487.463	5464.81		HH3	0.162179	0.947914	1	0.734517
HH4	1695.94	4192.92	213.506	6102.37		HH4	0.488241	1	1	0.774412
All HH	2133.18	13814.8	3767.84	19715.8		All HH	0.317609	0.632029	0.744083	0.586118
Caldwell						Caldwell
HHSize	Group A	Group B	Group C	All Groups		HHSize	Group A	Group B	Group C	All Groups
HH1	0	0	0	0		HH1	0	0	0	0
HH2	65.5262	3127.06	1610.14	4802.73		HH2	0.104743	0.49789	0.7639	0.532807
HH3	279.108	3754.42	408.643	4442.17		HH3	0.162179	0.91407	0.999999	0.712229
HH4	1571.97	3886.43	197.899	5656.3		HH4	0.48824	0.999999	0.999999	0.774411
All HH	1916.6	10767.9	2216.68	14901.2		All HH	0.335351	0.656619	0.635563	0.582033
Blanco						Blanco
HHSize	Group A	Group B	Group C	All Groups		HHSize	Group A	Group B	Group C	All Groups
HH1	0	0	0	0		HH1	0	0	0	0
HH2	29.2083	1393.9	921.639	2344.75		HH2	0.104743	0.497894	0.980938	0.583561
HH3	87.3976	1105.64	127.959	1321		HH3	0.162179	0.859654	1	0.676394
HH4	298.213	768.348	39.1247	1105.69		HH4	0.4685	1	1	0.76571
All HH	414.819	3267.89	1088.72	4771.43		All HH	0.276755	0.595243	0.813618	0.573007
The following table shows the number of vaccinations required per household size and county under low reliability level
HH Size	Travis	Williamson	Hays	Bastrop	Burnet	Caldwell	Blanco
Reliability levels	0.98	0.97	0.96	0.96	0.945	0.945	0.945
HH1	0	0	0.0468068	0	0	0	0
HH2	0.823957	0.617189	0.588015	0.505608	0.56793	0.532807	0.583561
HH3	0.960825	0.818056	0.768819	0.768818	0.734517	0.712229	0.676394
HH4	1.00045	0.997107	0.93716	0.943114	0.774412	0.774411	0.76571
All	0.76976	0.72582	0.66937	0.638319	0.586118	0.582033	0.573007
The following table shows the number of vaccinations required per age group and county under low reliability level
HH Size	Travis	Williamson	Hays	Bastrop	Burnet	Caldwell	Blanco
Reliability levels	0.98	0.97	0.96	0.96	0.945	0.945	0.945
Group A	0.865564	0.733289	0.532211	0.557427	0.317609	0.335351	0.276755
Group B	0.752314	0.713724	0.684282	0.680131	0.632029	0.656619	0.595243
Group C	0.707857	0.765789	0.824833	0.577117	0.744083	0.635563	0.813618
All	0.76976	0.72582	0.66937	0.638319	0.586118	0.582033	0.573007

## Sheet: 2.5% shortage in vaccine availa
Note: This tab shows the vaccination policy results for heterogeneous model, infectivity case 2 and 2.5% shortage in vaccine availability
For each county at the high reliability level, the Table shows the absolute number of population required to be vaccinated within a household size and a population group						For each county at the high reliability level, the Table shows the proportion of population required to be vaccinated within a household size and a population group						The relative change in reliability from high reliability level due to vaccine shortage. Some counties have shortage in reliability (reliability lowered) and some counties have access reliability (increased reliability)
Travis						Travis
HHSize	Group A	Group B	Group C	All Groups		HHSize	Group A	Group B	Group C	All Groups		County	Excess reliability	value	Shortage reliability	value
HH1	0	3297.6	28549.9	31847.5		HH1	0	0.0294121	1.00045	0.224384		Travis	alpha_e1	0	alpha_s1	0.005
HH2	947.426	233488	53465.1	287901		HH2	0.0629101	1.00045	1.00045	0.953679		Williamson	alpha_e2	0.001625	alpha_s2	0
HH3	54589.6	138316	11240.1	204146		HH3	1.00045	1.00045	1.00045	1.00045		Bastrop	alpha_e3	0.00975	alpha_s3	0
HH4	103245	126165	4363.97	233774		HH4	1.00046	1.00045	1.00045	1.00045		Caldwell	alpha_e4	0.02	alpha_s4	0
All HH	158782	501267	97619.1	757668		All HH	0.912006	0.821934	1.00045	0.859483		Hays	alpha_e5	0.00225	alpha_s5	0
												Burnet	alpha_e6	0.01725	alpha_s6	0
Williamson						Williamson						Blanco	alpha_e7	0.0199625	alpha_s7	0
HHSize	Group A	Group B	Group C	All Groups		HHSize	Group A	Group B	Group C	All Groups
HH1	0	0	0	0		HH1	0	0	0	0
HH2	89.7394	40169.8	28885.6	69145.1		HH2	0.0161257	0.515877	0.886714	0.596038
HH3	26508.1	61991.1	5592.77	94092		HH3	0.997107	0.997106	0.997106	0.997107
HH4	52618.3	60901.3	2336.22	115856		HH4	0.997106	0.997107	0.997106	0.997107
All HH	79216.1	163062	36814.6	279093		All HH	0.932097	0.71876	0.697642	0.765429
Hays						Hays
HHSize	Group A	Group B	Group C	All Groups		HHSize	Group A	Group B	Group C	All Groups
HH1	0	0	0	0		HH1	0	0	0	0
HH2	360.518	19936.6	7231.73	27528.8		HH2	0.104743	0.576948	0.623596	0.555084
HH3	6829.11	24047.6	2392.5	33269.2		HH3	0.677764	1	1	0.911086
HH4	17285	20864.5	1062.43	39211.9		HH4	1	0.999996	0.999996	0.999998
All HH	24474.6	64848.7	10686.7	100010		All HH	0.774616	0.714377	0.557509	0.70658
Bastrop						Bastrop
HHSize	Group A	Group B	Group C	All Groups		HHSize	Group A	Group B	Group C	All Groups
HH1	0	0	0	0		HH1	0	0	0	0
HH2	119.727	5713.64	3851.26	9684.63		HH2	0.104743	0.497891	1	0.588016
HH3	710.713	7537.09	749.868	8997.67		HH3	0.225048	1	1	0.786166
HH4	6534.55	7887.8	401.65	14824		HH4	1	1	0.999998	1
All HH	7364.99	21138.5	5002.78	33506.3		All HH	0.661802	0.680131	0.7668	0.687548
Burnet						Burnet
HHSize	Group A	Group B	Group C	All Groups		HHSize	Group A	Group B	Group C	All Groups
HH1	194.098	709.667	0	903.765		HH1	1	0.256364	0	0.227649
HH2	0	5891.35	3355.07	9246.42		HH2	0	0.589303	1	0.64444
HH3	695.339	4156.67	487.463	5339.47		HH3	0.338705	0.848369	1	0.717671
HH4	2995.24	4192.92	181.48	7369.64		HH4	0.862294	1	0.850001	0.935234
All HH	3884.68	14950.6	4024.01	22859.3		All HH	0.578388	0.683992	0.794673	0.679568
Caldwell						Caldwell
HHSize	Group A	Group B	Group C	All Groups		HHSize	Group A	Group B	Group C	All Groups
HH1	0	0	403.202	403.202		HH1	0	0	0.521325	0.132328
HH2	0	3127.06	2107.79	5234.85		HH2	0	0.49789	1	0.580747
HH3	280.66	4107.37	408.643	4796.67		HH3	0.163081	1	0.999999	0.769067
HH4	2813.34	3886.43	197.899	6897.67		HH4	0.873799	0.999999	0.999999	0.944369
All HH	3094	11120.9	3117.53	17332.4		All HH	0.541362	0.678141	0.893853	0.676994
Blanco						Blanco
HHSize	Group A	Group B	Group C	All Groups		HHSize	Group A	Group B	Group C	All Groups
HH1	0	0	0	0		HH1	0	0	0	0
HH2	29.2083	1393.9	939.549	2362.66		HH2	0.104743	0.497894	1	0.588018
HH3	207.112	1286.15	127.959	1621.22		HH3	0.384327	1	1	0.830118
HH4	636.528	768.348	39.1247	1444		HH4	1	1	1	1
All HH	872.848	3448.4	1106.63	5427.88		All HH	0.582338	0.628123	0.827003	0.651841
The following table shows the number of vaccinations required per household size and county under high reliability level
HH Size	Travis	Williamson	Hays	Bastrop	Burnet	Caldwell	Blanco
Reliability levels	0.99	0.98	0.97	0.97	0.955	0.955	0.955
HH1	0.224384	0	0	0	0.227649	0.132328	0
HH2	0.953679	0.596038	0.555084	0.588016	0.64444	0.580747	0.588018
HH3	1.00045	0.997107	0.911086	0.786166	0.717671	0.769067	0.830118
HH4	1.00045	0.997107	0.999998	1	0.935234	0.944369	1
All	0.859483	0.765429	0.70658	0.687548	0.679568	0.676994	0.651841
The following table shows the number of vaccinations required per age group and county under high reliability level
HH Size	Travis	Williamson	Hays	Bastrop	Burnet	Caldwell	Blanco
Reliability levels	0.99	0.98	0.97	0.97	0.955	0.955	0.955
Group A	0.912006	0.932097	0.774616	0.661802	0.578388	0.541362	0.582338
Group B	0.821934	0.71876	0.714377	0.680131	0.683992	0.678141	0.628123
Group C	1.00045	0.697642	0.557509	0.7668	0.794673	0.893853	0.827003
All	0.859483	0.765429	0.70658	0.687548	0.679568	0.676994	0.651841
For each county at the medium reliability level, the Table shows the absolute number of population required to be vaccinated within a household size and a population group						For each county at the medium reliability level, the Table shows the proportion of population required to be vaccinated within a household size and a population group						The relative change in reliability from medium reliability level due to vaccine shortage. Some counties have shortage in reliability (reliability lowered) and some counties have access reliability (increased reliability)
Travis						Travis
HHSize	Group A	Group B	Group C	All Groups		HHSize	Group A	Group B	Group C	All Groups		County	Excess reliability	value	Shortage reliability	value
HH1	0	0	0	0		HH1	0	0	0	0		Travis	alpha_e1	0	alpha_s1	0.0015
HH2	947.426	204604	53465.1	259017		HH2	0.0629101	0.876688	1.00045	0.858		Williamson	alpha_e2	0.0085	alpha_s2	0
HH3	50270.8	138316	11240.1	199827		HH3	0.921301	1.00045	1.00045	0.979284		Bastrop	alpha_e3	0.019625	alpha_s3	0
HH4	103245	126165	4363.97	233774		HH4	1.00046	1.00045	1.00045	1.00045		Caldwell	alpha_e4	0.02	alpha_s4	0
All HH	154463	469085	69069.2	692617		All HH	0.8872	0.769166	0.707857	0.785691		Hays	alpha_e5	0.01925	alpha_s5	0
												Burnet	alpha_e6	0.0185	alpha_s6	0
Williamson						Williamson						Blanco	alpha_e7	0.0184125	alpha_s7	0
HHSize	Group A	Group B	Group C	All Groups		HHSize	Group A	Group B	Group C	All Groups
HH1	0	0	2587.11	2587.11		HH1	0	0	0.211331	0.0679781
HH2	87.1468	44722.3	32481.7	77291.1		HH2	0.0156598	0.574342	0.997105	0.666257
HH3	22600	61991.1	5592.77	90183.9		HH3	0.850103	0.997106	0.997106	0.955692
HH4	52618.3	60901.3	2336.22	115856		HH4	0.997106	0.997107	0.997106	0.997107
All HH	75305.4	167615	42997.8	285918		All HH	0.886082	0.738827	0.814815	0.784147
Hays						Hays
HHSize	Group A	Group B	Group C	All Groups		HHSize	Group A	Group B	Group C	All Groups
HH1	0	0	0	0		HH1	0	0	0	0
HH2	360.518	25065.2	10966.6	36392.3		HH2	0.104743	0.725366	0.945657	0.733805
HH3	6794.61	24047.6	2392.5	33234.7		HH3	0.67434	1	1	0.910141
HH4	17285	20864.5	1062.43	39211.9		HH4	1	0.999996	0.999996	0.999998
All HH	24440.1	69977.3	14421.5	108839		All HH	0.773524	0.770874	0.752352	0.768957
Bastrop						Bastrop
HHSize	Group A	Group B	Group C	All Groups		HHSize	Group A	Group B	Group C	All Groups
HH1	0	0	0	0		HH1	0	0	0	0
HH2	119.727	7649.52	3851.26	11620.5		HH2	0.104743	0.666585	1	0.705556
HH3	1056.74	7537.09	749.868	9343.7		HH3	0.334618	1	1	0.8164
HH4	6534.55	7887.8	401.65	14824		HH4	1	1	0.999998	1
All HH	7711.02	23074.4	5002.78	35788.2		All HH	0.692895	0.742418	0.7668	0.734373
Burnet						Burnet
HHSize	Group A	Group B	Group C	All Groups		HHSize	Group A	Group B	Group C	All Groups
HH1	86.2969	0	0	86.2969		HH1	0.444606	0	0	0.0217373
HH2	0	4977.49	3355.07	8332.56		HH2	0	0.497891	1	0.580747
HH3	702.142	4899.6	487.463	6089.2		HH3	0.342018	1	1	0.818442
HH4	3347.11	4192.92	213.506	7753.54		HH4	0.963593	1	1	0.983951
All HH	4135.55	14070	4056.04	22261.6		All HH	0.61574	0.643704	0.800998	0.661799
Caldwell						Caldwell
HHSize	Group A	Group B	Group C	All Groups		HHSize	Group A	Group B	Group C	All Groups
HH1	0	0	0	0		HH1	0	0	0	0
HH2	65.6133	3419.38	1022.09	4507.08		HH2	0.104882	0.544433	0.484911	0.500009
HH3	624.304	4107.37	408.643	5140.32		HH3	0.362759	1	0.999999	0.824165
HH4	3219.67	3886.43	197.899	7304		HH4	1	0.999999	0.999999	1
All HH	3909.59	11413.2	1628.63	16951.4		All HH	0.684066	0.695967	0.466958	0.662112
Blanco						Blanco
HHSize	Group A	Group B	Group C	All Groups		HHSize	Group A	Group B	Group C	All Groups
HH1	0	0	0	0		HH1	0	0	0	0
HH2	0	1393.9	920.311	2314.21		HH2	0	0.497894	0.979524	0.575961
HH3	103.028	1286.15	127.959	1517.14		HH3	0.191184	1	1	0.776824
HH4	636.528	768.348	39.1247	1444		HH4	1	1	1	1
All HH	739.556	3448.4	1087.39	5275.35		All HH	0.493409	0.628123	0.812626	0.633523
The following table shows the number of vaccinations required per household size and county under medium reliability level
HH Size	Travis	Williamson	Hays	Bastrop	Burnet	Caldwell	Blanco
Reliability levels	0.985	0.975	0.965	0.965	0.95	0.95	0.95
HH1	0	0.0679781	0	0	0.0217373	0	0
HH2	0.858	0.666257	0.733805	0.705556	0.580747	0.500009	0.575961
HH3	0.979284	0.955692	0.910141	0.8164	0.818442	0.824165	0.776824
HH4	1.00045	0.997107	0.999998	1	0.983951	1	1
All	0.785691	0.784147	0.768957	0.734373	0.661799	0.662112	0.633523
The following table shows the number of vaccinations required per age group and county under medium reliability level
HH Size	Travis	Williamson	Hays	Bastrop	Burnet	Caldwell	Blanco
Reliability levels	0.985	0.975	0.965	0.965	0.95	0.95	0.95
Group A	0.8872	0.886082	0.773524	0.692895	0.61574	0.684066	0.493409
Group B	0.769166	0.738827	0.770874	0.742418	0.643704	0.695967	0.628123
Group C	0.707857	0.814815	0.752352	0.7668	0.800998	0.466958	0.812626
All	0.785691	0.784147	0.768957	0.734373	0.661799	0.662112	0.633523
For each county at the low reliability level, the Table shows the absolute number of population required to be vaccinated within a household size and a population group						For each county at the low reliability level, the Table shows the proportion of population required to be vaccinated within a household size and a population group						The relative change in reliability from low reliability level due to vaccine shortage. Some counties have shortage in reliability (reliability lowered) and some counties have access reliability (increased reliability)
Travis						Travis
HHSize	Group A	Group B	Group C	All Groups		HHSize	Group A	Group B	Group C	All Groups		County	Excess reliability	value	Shortage reliability
HH1	0	0	0	0		HH1	0	0	0	0		Travis	alpha_e1	0	alpha_s1	0.0080125
HH2	947.426	183273	53465.1	237686		HH2	0.0629101	0.785289	1.00045	0.787341		Williamson	alpha_e2	0	alpha_s2	0.0002
HH3	30862.6	138316	11240.1	180419		HH3	0.565612	1.00045	1.00045	0.884171		Bastrop	alpha_e3	0.00405	alpha_s3	0
HH4	103245	126165	4363.97	233774		HH4	1.00046	1.00045	1.00045	1.00045		Caldwell	alpha_e4	0.0006375	alpha_s4	0
All HH	135055	447754	69069.2	651878		All HH	0.775724	0.734189	0.707857	0.739477		Hays	alpha_e5	0.0003	alpha_s5	0
												Burnet	alpha_e6	0.000462498	alpha_s6	0
Williamson						Williamson						Blanco	alpha_e7	0.0187	alpha_s7	0
HHSize	Group A	Group B	Group C	All Groups		HHSize	Group A	Group B	Group C	All Groups
HH1	0	0	0	0		HH1	0	0	0	0
HH2	89.7394	38220.1	25562.1	63871.9		HH2	0.0161257	0.490838	0.784691	0.550582
HH3	15996.3	61991.1	5592.77	83580.2		HH3	0.601704	0.997106	0.997106	0.885712
HH4	52618.3	60901.3	2336.22	115856		HH4	0.997106	0.997107	0.997106	0.997107
All HH	68704.3	161112	33491.1	263308		All HH	0.80841	0.710166	0.634662	0.722137
Hays						Hays
HHSize	Group A	Group B	Group C	All Groups		HHSize	Group A	Group B	Group C	All Groups
HH1	0	0	758.956	758.956		HH1	0	0	0.184353	0.0467943
HH2	360.518	17204.7	11596.8	29162		HH2	0.104743	0.497889	0.999999	0.588015
HH3	1634.11	24047.6	2392.5	28074.2		HH3	0.162179	1	1	0.768819
HH4	14821.3	20864.5	1062.43	36748.2		HH4	0.857467	0.999996	0.999996	0.937168
All HH	16815.9	62116.8	15810.7	94743.4		All HH	0.53222	0.684282	0.824822	0.669371
Bastrop						Bastrop
HHSize	Group A	Group B	Group C	All Groups		HHSize	Group A	Group B	Group C	All Groups
HH1	0	0	0	0		HH1	0	0	0	0
HH2	119.727	5713.64	3537.58	9370.95		HH2	0.104743	0.497891	0.918551	0.568971
HH3	512.168	7537.09	749.868	8799.13		HH3	0.162179	1	1	0.768818
HH4	4674.57	7887.8	401.65	12964		HH4	0.715362	1	0.999998	0.874529
All HH	5306.47	21138.5	4689.1	31134.1		All HH	0.476827	0.680131	0.71872	0.638871
Burnet						Burnet
HHSize	Group A	Group B	Group C	All Groups		HHSize	Group A	Group B	Group C	All Groups
HH1	0	0	0	0		HH1	0	0	0	0
HH2	104.301	4977.49	3066.7	8148.49		HH2	0.104743	0.497891	0.914051	0.567918
HH3	332.943	4644.53	487.463	5464.94		HH3	0.162179	0.947941	1	0.734534
HH4	1695.94	4192.92	213.506	6102.37		HH4	0.488241	1	1	0.774412
All HH	2133.18	13814.9	3767.67	19715.8		All HH	0.317609	0.632035	0.74405	0.586117
Caldwell						Caldwell
HHSize	Group A	Group B	Group C	All Groups		HHSize	Group A	Group B	Group C	All Groups
HH1	0	0	0	0		HH1	0	0	0	0
HH2	65.5262	3127.06	1610.15	4802.74		HH2	0.104743	0.49789	0.763905	0.532809
HH3	279.108	3754.41	408.643	4442.16		HH3	0.162179	0.914067	0.999999	0.712227
HH4	1571.97	3886.43	197.899	5656.3		HH4	0.48824	0.999999	0.999999	0.774411
All HH	1916.6	10767.9	2216.69	14901.2		All HH	0.335351	0.656618	0.635565	0.582033
Blanco						Blanco
HHSize	Group A	Group B	Group C	All Groups		HHSize	Group A	Group B	Group C	All Groups
HH1	0	0	196.275	196.275		HH1	0	0	0.847869	0.215214
HH2	29.2083	1393.9	939.549	2362.66		HH2	0.104743	0.497894	1	0.588018
HH3	87.3976	1185.27	127.959	1400.63		HH3	0.162179	0.921568	1	0.717167
HH4	298.213	768.348	39.1247	1105.69		HH4	0.4685	1	1	0.76571
All HH	414.819	3347.52	1302.91	5065.24		All HH	0.276755	0.609748	0.973682	0.608292
The following table shows the number of vaccinations required per household size and county under low reliability level
HH Size	Travis	Williamson	Hays	Bastrop	Burnet	Caldwell	Blanco
Reliability levels	0.98	0.97	0.96	0.96	0.945	0.945	0.945
HH1	0	0	0.0467943	0	0	0	0.215214
HH2	0.787341	0.550582	0.588015	0.568971	0.567918	0.532809	0.588018
HH3	0.884171	0.885712	0.768819	0.768818	0.734534	0.712227	0.717167
HH4	1.00045	0.997107	0.937168	0.874529	0.774412	0.774411	0.76571
All	0.739477	0.722137	0.669371	0.638871	0.586117	0.582033	0.608292
The following table shows the number of vaccinations required per age group and county under low reliability level
HH Size	Travis	Williamson	Hays	Bastrop	Burnet	Caldwell	Blanco
Reliability levels	0.98	0.97	0.96	0.96	0.945	0.945	0.945
Group A	0.775724	0.80841	0.53222	0.476827	0.317609	0.335351	0.276755
Group B	0.734189	0.710166	0.684282	0.680131	0.632035	0.656618	0.609748
Group C	0.707857	0.634662	0.824822	0.71872	0.74405	0.635565	0.973682
All	0.739477	0.722137	0.669371	0.638871	0.586117	0.582033	0.608292

## Sheet: 5% shortage in vaccine availa
Note: This tab shows the vaccination policy results for heterogeneous model, infectivity case 2 and 5.0% shortage in vaccine availability
For each county at the high reliability level, the Table shows the absolute number of population required to be vaccinated within a household size and a population group						For each county at the high reliability level, the Table shows the proportion of population required to be vaccinated within a household size and a population group						The relative change in reliability from high reliability level due to vaccine shortage. Some counties have shortage in reliability (reliability lowered) and some counties have access reliability (increased reliability)
Travis						Travis
HHSize	Group A	Group B	Group C	All Groups		HHSize	Group A	Group B	Group C	All Groups		County	Excess reliability	value	Shortage reliability	value
HH1	0	0	0	0		HH1	0	0	0	0		Travis	alpha_e1	0	alpha_s1	0.0065
HH2	947.426	204604	53465.1	259017		HH2	0.0629101	0.876688	1.00045	0.858		Williamson	alpha_e2	0.0035	alpha_s2	0
HH3	50270.8	138316	11240.1	199827		HH3	0.921301	1.00045	1.00045	0.979284		Bastrop	alpha_e3	0.0195	alpha_s3	0
HH4	103245	126165	4363.97	233774		HH4	1.00046	1.00045	1.00045	1.00045		Caldwell	alpha_e4	0.02	alpha_s4	0
All HH	154463	469085	69069.2	692617		All HH	0.8872	0.769166	0.707857	0.785691		Hays	alpha_e5	0.019975	alpha_s5	0
												Burnet	alpha_e6	0.02	alpha_s6	0
Williamson						Williamson						Blanco	alpha_e7	0.019975	alpha_s7	0
HHSize	Group A	Group B	Group C	All Groups		HHSize	Group A	Group B	Group C	All Groups
HH1	0	0	2587.81	2587.81		HH1	0	0	0.211388	0.0679965
HH2	89.7394	44722.3	32481.7	77293.7		HH2	0.0161257	0.574342	0.997105	0.666279
HH3	22596.7	61991.1	5592.77	90180.6		HH3	0.849979	0.997106	0.997106	0.955657
HH4	52618.3	60901.3	2336.22	115856		HH4	0.997106	0.997107	0.997106	0.997107
All HH	75304.7	167615	42998.5	285918		All HH	0.886074	0.738827	0.814829	0.784147
Hays						Hays
HHSize	Group A	Group B	Group C	All Groups		HHSize	Group A	Group B	Group C	All Groups
HH1	0	0	1417.49	1417.49		HH1	0	0	0.344314	0.0873969
HH2	360.518	30416.1	11596.8	42373.4		HH2	0.104743	0.880216	0.999999	0.854406
HH3	8403.03	24047.6	2392.5	34843.1		HH3	0.83397	1	1	0.954188
HH4	17285	20864.5	1062.43	39211.9		HH4	1	0.999996	0.999996	0.999998
All HH	26048.5	75328.2	16469.2	117846		All HH	0.82443	0.82982	0.859177	0.832592
Bastrop						Bastrop
HHSize	Group A	Group B	Group C	All Groups		HHSize	Group A	Group B	Group C	All Groups
HH1	0	0	0	0		HH1	0	0	0	0
HH2	119.727	8024.92	3851.26	11995.9		HH2	0.104743	0.699298	1	0.728349
HH3	3158.04	7537.09	749.868	11445		HH3	0.999998	1	1	1
HH4	6534.55	7887.8	401.65	14824		HH4	1	1	0.999998	1
All HH	9812.32	23449.8	5002.78	38264.9		All HH	0.881713	0.754497	0.7668	0.785195
Burnet						Burnet
HHSize	Group A	Group B	Group C	All Groups		HHSize	Group A	Group B	Group C	All Groups
HH1	0	0	881.18	881.18		HH1	0	0	0.874445	0.22196
HH2	0	5149.57	3355.07	8504.64		HH2	0	0.515103	1	0.59274
HH3	338.279	4899.6	487.463	5725.34		HH3	0.164778	1	1	0.769535
HH4	3347.11	4192.92	213.506	7753.54		HH4	0.963593	1	1	0.983951
All HH	3685.39	14242.1	4937.22	22864.7		All HH	0.548716	0.651577	0.975015	0.679728
Caldwell						Caldwell
HHSize	Group A	Group B	Group C	All Groups		HHSize	Group A	Group B	Group C	All Groups
HH1	0	0	403.202	403.202		HH1	0	0	0.521325	0.132328
HH2	0	3127.06	2107.79	5234.85		HH2	0	0.49789	1	0.580747
HH3	280.66	4107.37	408.643	4796.67		HH3	0.163081	1	0.999999	0.769067
HH4	2813.34	3886.43	197.899	6897.67		HH4	0.873799	0.999999	0.999999	0.944369
All HH	3094	11120.9	3117.53	17332.4		All HH	0.541362	0.678141	0.893853	0.676994
Blanco						Blanco
HHSize	Group A	Group B	Group C	All Groups		HHSize	Group A	Group B	Group C	All Groups
HH1	0	0	0	0		HH1	0	0	0	0
HH2	29.2083	1393.9	939.549	2362.66		HH2	0.104743	0.497894	1	0.588018
HH3	207.112	1286.15	127.959	1621.22		HH3	0.384327	1	1	0.830118
HH4	636.528	768.348	39.1247	1444		HH4	1	1	1	1
All HH	872.848	3448.4	1106.63	5427.88		All HH	0.582338	0.628123	0.827003	0.651841
The following table shows the number of vaccinations required per household size and county under high reliability level
HH Size	Travis	Williamson	Hays	Bastrop	Burnet	Caldwell	Blanco
Reliability levels	0.99	0.98	0.97	0.97	0.955	0.955	0.955
HH1	0	0.0679965	0.0873969	0	0.22196	0.132328	0
HH2	0.858	0.666279	0.854406	0.728349	0.59274	0.580747	0.588018
HH3	0.979284	0.955657	0.954188	1	0.769535	0.769067	0.830118
HH4	1.00045	0.997107	0.999998	1	0.983951	0.944369	1
All	0.785691	0.784147	0.832592	0.785195	0.679728	0.676994	0.651841
The following table shows the number of vaccinations required per age group and county under high reliability level
HH Size	Travis	Williamson	Hays	Bastrop	Burnet	Caldwell	Blanco
Reliability levels	0.99	0.98	0.97	0.97	0.955	0.955	0.955
Group A	0.8872	0.886074	0.82443	0.881713	0.548716	0.541362	0.582338
Group B	0.769166	0.738827	0.82982	0.754497	0.651577	0.678141	0.628123
Group C	0.707857	0.814829	0.859177	0.7668	0.975015	0.893853	0.827003
All	0.785691	0.784147	0.832592	0.785195	0.679728	0.676994	0.651841
For each county at the medium reliability level, the Table shows the absolute number of population required to be vaccinated within a household size and a population group						For each county at the medium reliability level, the Table shows the proportion of population required to be vaccinated within a household size and a population group						The relative change in reliability from medium reliability level due to vaccine shortage. Some counties have shortage in reliability (reliability lowered) and some counties have access reliability (increased reliability)
Travis						Travis
HHSize	Group A	Group B	Group C	All Groups		HHSize	Group A	Group B	Group C	All Groups		County	Excess reliability	value	Shortage reliability	value
HH1	0	0	0	0		HH1	0	0	0	0		Travis	alpha_e1	0	alpha_s1	0.0015
HH2	947.426	204604	53465.1	259017		HH2	0.0629101	0.876688	1.00045	0.858		Williamson	alpha_e2	0.0003	alpha_s2	0
HH3	50270.8	138316	11240.1	199827		HH3	0.921301	1.00045	1.00045	0.979284		Bastrop	alpha_e3	0.01475	alpha_s3	0
HH4	103245	126165	4363.97	233774		HH4	1.00046	1.00045	1.00045	1.00045		Caldwell	alpha_e4	0.02	alpha_s4	0
All HH	154463	469085	69069.2	692617		All HH	0.8872	0.769166	0.707857	0.785691		Hays	alpha_e5	0.00725	alpha_s5	0
												Burnet	alpha_e6	0.017975	alpha_s6	0
Williamson						Williamson						Blanco	alpha_e7	0.02	alpha_s7	0
HHSize	Group A	Group B	Group C	All Groups		HHSize	Group A	Group B	Group C	All Groups
HH1	0	0	4173.09	4173.09		HH1	0	0	0.340883	0.109651
HH2	0	43803.4	32481.7	76285.1		HH2	0	0.562541	0.997105	0.657585
HH3	4110.08	61988.1	5592.77	71690.9		HH3	0.154601	0.997058	0.997106	0.75972
HH4	52611.3	60901.3	2336.22	115849		HH4	0.996974	0.997107	0.997106	0.997046
All HH	56721.4	166693	44583.8	267998		All HH	0.667412	0.734763	0.84487	0.735
Hays						Hays
HHSize	Group A	Group B	Group C	All Groups		HHSize	Group A	Group B	Group C	All Groups
HH1	0	0	0	0		HH1	0	0	0	0
HH2	360.518	19936.6	7231.73	27528.8		HH2	0.104743	0.576948	0.623596	0.555084
HH3	6829.11	24047.6	2392.5	33269.2		HH3	0.677764	1	1	0.911086
HH4	17285	20864.5	1062.43	39211.9		HH4	1	0.999996	0.999996	0.999998
All HH	24474.6	64848.7	10686.7	100010		All HH	0.774616	0.714377	0.557509	0.70658
Bastrop						Bastrop
HHSize	Group A	Group B	Group C	All Groups		HHSize	Group A	Group B	Group C	All Groups
HH1	0	0	0	0		HH1	0	0	0	0
HH2	119.727	5713.64	3851.26	9684.63		HH2	0.104743	0.497891	1	0.588016
HH3	710.713	7537.09	749.868	8997.67		HH3	0.225048	1	1	0.786166
HH4	6534.55	7887.8	401.65	14824		HH4	1	1	0.999998	1
All HH	7364.99	21138.5	5002.78	33506.3		All HH	0.661802	0.680131	0.7668	0.687548
Burnet						Burnet
HHSize	Group A	Group B	Group C	All Groups		HHSize	Group A	Group B	Group C	All Groups
HH1	0	0	0	0		HH1	0	0	0	0
HH2	104.301	5748.83	1320.87	7174		HH2	0.104743	0.575047	0.393694	0.5
HH3	1617.04	4899.6	487.463	7004.1		HH3	0.787672	1	1	0.941412
HH4	3473.57	4192.92	213.506	7880		HH4	0.999999	1	1	0.999999
All HH	5194.91	14841.4	2021.84	22058.1		All HH	0.773468	0.678993	0.399278	0.655749
Caldwell						Caldwell
HHSize	Group A	Group B	Group C	All Groups		HHSize	Group A	Group B	Group C	All Groups
HH1	0	0	0	0		HH1	0	0	0	0
HH2	65.6133	3419.38	1022.09	4507.08		HH2	0.104882	0.544433	0.484911	0.500009
HH3	624.304	4107.37	408.643	5140.32		HH3	0.362759	1	0.999999	0.824165
HH4	3219.67	3886.43	197.899	7304		HH4	1	0.999999	0.999999	1
All HH	3909.59	11413.2	1628.63	16951.4		All HH	0.684066	0.695967	0.466958	0.662112
Blanco						Blanco
HHSize	Group A	Group B	Group C	All Groups		HHSize	Group A	Group B	Group C	All Groups
HH1	0	0	0	0		HH1	0	0	0	0
HH2	29.2083	1490.02	794.128	2313.36		HH2	0.104743	0.532227	0.845223	0.575748
HH3	103.889	1286.15	127.959	1518		HH3	0.192781	1	1	0.777265
HH4	636.528	768.348	39.1247	1444		HH4	1	1	1	1
All HH	769.625	3544.52	961.212	5275.36		All HH	0.513471	0.645631	0.718327	0.633524
The following table shows the number of vaccinations required per household size and county under medium reliability level
HH Size	Travis	Williamson	Hays	Bastrop	Burnet	Caldwell	Blanco
Reliability levels	0.985	0.975	0.965	0.965	0.95	0.95	0.95
HH1	0	0.109651	0	0	0	0	0
HH2	0.858	0.657585	0.555084	0.588016	0.5	0.500009	0.575748
HH3	0.979284	0.75972	0.911086	0.786166	0.941412	0.824165	0.777265
HH4	1.00045	0.997046	0.999998	1	0.999999	1	1
All	0.785691	0.735	0.70658	0.687548	0.655749	0.662112	0.633524
The following table shows the number of vaccinations required per age group and county under medium reliability level
HH Size	Travis	Williamson	Hays	Bastrop	Burnet	Caldwell	Blanco
Reliability levels	0.985	0.975	0.965	0.965	0.95	0.95	0.95
Group A	0.8872	0.667412	0.774616	0.661802	0.773468	0.684066	0.513471
Group B	0.769166	0.734763	0.714377	0.680131	0.678993	0.695967	0.645631
Group C	0.707857	0.84487	0.557509	0.7668	0.399278	0.466958	0.718327
All	0.785691	0.735	0.70658	0.687548	0.655749	0.662112	0.633524
For each county at the low reliability level, the Table shows the absolute number of population required to be vaccinated within a household size and a population group						For each county at the low reliability level, the Table shows the proportion of population required to be vaccinated within a household size and a population group						The relative change in reliability from low reliability level due to vaccine shortage. Some counties have shortage in reliability (reliability lowered) and some counties have access reliability (increased reliability)
Travis						Travis
HHSize	Group A	Group B	Group C	All Groups		HHSize	Group A	Group B	Group C	All Groups		County	Excess reliability	value	Shortage reliability
HH1	0	0	28549.9	28549.9		HH1	0	0	1.00045	0.201151		Travis	alpha_e1	0	alpha_s1	0.01805
HH2	0	190287	53465.1	243752		HH2	0	0.815342	1.00045	0.807436		Williamson	alpha_e2	0	alpha_s2	0.000287503
HH3	4656.7	138316	11240.1	154213		HH3	0.0853423	1.00045	1.00045	0.755745		Bastrop	alpha_e3	0.00405	alpha_s3	0
HH4	52472.6	126165	4363.97	183002		HH4	0.508465	1.00045	1.00045	0.783169		Caldwell	alpha_e4	0.0006375	alpha_s4	0
All HH	57129.3	454768	97619.1	609516		All HH	0.328137	0.74569	1.00045	0.691423		Hays	alpha_e5	0	alpha_s5	4.99993e-05
												Burnet	alpha_e6	0	alpha_s6	0.000325
Williamson						Williamson						Blanco	alpha_e7	0.0194	alpha_s7	0
HHSize	Group A	Group B	Group C	All Groups		HHSize	Group A	Group B	Group C	All Groups
HH1	0	0	0	0		HH1	0	0	0	0
HH2	89.7394	38220.1	23274.3	61584.1		HH2	0.0161257	0.490838	0.714462	0.530861
HH3	17865.1	61991.1	5592.77	85449		HH3	0.671999	0.997106	0.997106	0.905515
HH4	52618.3	60901.3	2336.22	115856		HH4	0.997106	0.997107	0.997106	0.997107
All HH	70573.1	161112	31203.3	262889		All HH	0.830399	0.710166	0.591307	0.720988
Hays						Hays
HHSize	Group A	Group B	Group C	All Groups		HHSize	Group A	Group B	Group C	All Groups
HH1	0	0	1823.59	1823.59		HH1	0	0	0.442957	0.112435
HH2	0	17204.7	11596.8	28801.5		HH2	0	0.497889	0.999999	0.580746
HH3	1634.11	24047.6	2392.5	28074.2		HH3	0.162179	1	1	0.768819
HH4	13885.1	20864.5	1062.43	35812		HH4	0.803304	0.999996	0.999996	0.913293
All HH	15519.2	62116.8	16875.3	94511.3		All HH	0.491179	0.684282	0.880363	0.667731
Bastrop						Bastrop
HHSize	Group A	Group B	Group C	All Groups		HHSize	Group A	Group B	Group C	All Groups
HH1	0	0	0	0		HH1	0	0	0	0
HH2	119.727	5713.64	3537.58	9370.95		HH2	0.104743	0.497891	0.918551	0.568971
HH3	512.168	7537.09	749.868	8799.13		HH3	0.162179	1	1	0.768818
HH4	4674.57	7887.8	401.65	12964		HH4	0.715362	1	0.999998	0.874529
All HH	5306.47	21138.5	4689.1	31134.1		All HH	0.476827	0.680131	0.71872	0.638871
Burnet						Burnet
HHSize	Group A	Group B	Group C	All Groups		HHSize	Group A	Group B	Group C	All Groups
HH1	0	0	0	0		HH1	0	0	0	0
HH2	104.301	6025.32	1832.37	7961.99		HH2	0.104743	0.602703	0.546151	0.55492
HH3	332.943	4899.6	487.463	5720.01		HH3	0.162179	1	1	0.768818
HH4	1627.37	4192.92	213.506	6033.8		HH4	0.4685	1	1	0.76571
All HH	2064.61	15117.8	2533.34	19715.8		All HH	0.3074	0.691643	0.500291	0.586117
Caldwell						Caldwell
HHSize	Group A	Group B	Group C	All Groups		HHSize	Group A	Group B	Group C	All Groups
HH1	0	0	0	0		HH1	0	0	0	0
HH2	65.5262	3127.06	1610.15	4802.74		HH2	0.104743	0.49789	0.763905	0.532809
HH3	279.108	3754.41	408.643	4442.16		HH3	0.162179	0.914067	0.999999	0.712227
HH4	1571.97	3886.43	197.899	5656.3		HH4	0.48824	0.999999	0.999999	0.774411
All HH	1916.6	10767.9	2216.69	14901.2		All HH	0.335351	0.656618	0.635565	0.582033
Blanco						Blanco
HHSize	Group A	Group B	Group C	All Groups		HHSize	Group A	Group B	Group C	All Groups
HH1	0	0	0	0		HH1	0	0	0	0
HH2	29.2083	1393.9	939.549	2362.66		HH2	0.104743	0.497894	1	0.588018
HH3	87.3976	1286.15	127.959	1501.51		HH3	0.162179	1	1	0.768821
HH4	471.383	768.348	39.1247	1278.86		HH4	0.740554	1	1	0.885634
All HH	587.989	3448.4	1106.63	5143.02		All HH	0.392288	0.628123	0.827003	0.617632
The following table shows the number of vaccinations required per household size and county under low reliability level
HH Size	Travis	Williamson	Hays	Bastrop	Burnet	Caldwell	Blanco
Reliability levels	0.98	0.97	0.96	0.96	0.945	0.945	0.945
HH1	0.201151	0	0.112435	0	0	0	0
HH2	0.807436	0.530861	0.580746	0.568971	0.55492	0.532809	0.588018
HH3	0.755745	0.905515	0.768819	0.768818	0.768818	0.712227	0.768821
HH4	0.783169	0.997107	0.913293	0.874529	0.76571	0.774411	0.885634
All	0.691423	0.720988	0.667731	0.638871	0.586117	0.582033	0.617632
The following table shows the number of vaccinations required per age group and county under low reliability level
HH Size	Travis	Williamson	Hays	Bastrop	Burnet	Caldwell	Blanco
Reliability levels	0.98	0.97	0.96	0.96	0.945	0.945	0.945
Group A	0.328137	0.830399	0.491179	0.476827	0.3074	0.335351	0.392288
Group B	0.74569	0.710166	0.684282	0.680131	0.691643	0.656618	0.628123
Group C	1.00045	0.591307	0.880363	0.71872	0.500291	0.635565	0.827003
All	0.691423	0.720988	0.667731	0.638871	0.586117	0.582033	0.617632

## Sheet: 7.5% shortage in vaccine availa
Note: This tab shows the vaccination policy results for heterogeneous model, infectivity case 2 and 7.5% shortage in vaccine availability
For each county at the high reliability level, the Table shows the absolute number of population required to be vaccinated within a household size and a population group						For each county at the high reliability level, the Table shows the proportion of population required to be vaccinated within a household size and a population group						The relative change in reliability from high reliability level due to vaccine shortage. Some counties have shortage in reliability (reliability lowered) and some counties have access reliability (increased reliability)
Travis						Travis
HHSize	Group A	Group B	Group C	All Groups		HHSize	Group A	Group B	Group C	All Groups		County	Excess reliability	value	Shortage reliability	value
1	0	0	0	0		1	0	0	0	0		Travis	alpha_e1	0	alpha_s1	0.0065
2	947.426	204604	53465.1	259017		2	0.0629101	0.876688	1.00045	0.858		Williamson	alpha_e2	0.0006875	alpha_s2	0
3	50270.8	138316	11240.1	199827		3	0.921301	1.00045	1.00045	0.979284		Bastrop	alpha_e3	0.012	alpha_s3	0
4	103245	126165	4363.97	233774		4	1.00046	1.00045	1.00045	1.00045		Caldwell	alpha_e4	0.02	alpha_s4	0
All HH	154463	469085	69069.2	692617		All HH	0.8872	0.769166	0.707857	0.785691		Hays	alpha_e5	0.00974999	alpha_s5	0
												Burnet	alpha_e6	0.01725	alpha_s6	0
Williamson						Williamson						Blanco	alpha_e7	0.01975	alpha_s7	0
HHSize	Group A	Group B	Group C	All Groups		HHSize	Group A	Group B	Group C	All Groups
1	0	0	0	0		1	0	0	0	0
2	89.7394	44722.3	32481.7	77293.7		2	0.0161257	0.574342	0.997105	0.666279
3	17227.5	61991.1	5592.77	84811.4		3	0.648016	0.997106	0.997106	0.898759
4	52618.3	60901.3	2336.22	115856		4	0.997106	0.997107	0.997106	0.997107
All HH	69935.5	167615	40410.7	277961		All HH	0.822897	0.738827	0.765789	0.762324
Hays						Hays
HHSize	Group A	Group B	Group C	All Groups		HHSize	Group A	Group B	Group C	All Groups
1	0	0	0	0		1	0	0	0	0
2	360.518	18236.9	11596.8	30194.2		2	0.104743	0.52776	0.999999	0.608828
3	6653.66	24047.6	2392.5	33093.8		3	0.660351	1	1	0.906281
4	17285	20864.5	1062.43	39211.9		4	1	0.999996	0.999996	0.999998
All HH	24299.2	63149	15051.7	102500		All HH	0.769063	0.695653	0.785228	0.724171
Bastrop						Bastrop
HHSize	Group A	Group B	Group C	All Groups		HHSize	Group A	Group B	Group C	All Groups
1	0	0	0	0		1	0	0	0	0
2	119.727	6932.09	2023.81	9075.63		2	0.104743	0.604067	0.525493	0.55104
3	2664.92	7537.09	749.868	10951.9		3	0.843851	1	1	0.956914
4	6534.55	7887.8	401.65	14824		4	1	1	0.999998	1
All HH	9319.2	22357	3175.33	34851.5		All HH	0.837402	0.719335	0.486698	0.715152
Burnet						Burnet
HHSize	Group A	Group B	Group C	All Groups		HHSize	Group A	Group B	Group C	All Groups
1	5.77522	0	0	5.77522		1	0.0297542	0	0	0.00145472
2	995.78	5785.76	3355.07	10136.6		2	1	0.578741	1	0.706482
3	682.961	4269.36	487.463	5439.78		3	0.332675	0.871369	1	0.731154
4	3204.32	3923.35	149.454	7277.12		4	0.922485	0.935708	0.7	0.923493
All HH	4888.84	13978.5	3991.99	22859.3		All HH	0.727897	0.639516	0.788348	0.679568
Caldwell						Caldwell
HHSize	Group A	Group B	Group C	All Groups		HHSize	Group A	Group B	Group C	All Groups
1	0	0	403.202	403.202		1	0	0	0.521325	0.132328
2	0	3127.06	2107.79	5234.85		2	0	0.49789	1	0.580747
3	280.66	4107.37	408.643	4796.67		3	0.163081	1	0.999999	0.769067
4	2813.34	3886.43	197.899	6897.67		4	0.873799	0.999999	0.999999	0.944369
All HH	3094	11120.9	3117.53	17332.4		All HH	0.541362	0.678141	0.893853	0.676994
Blanco						Blanco
HHSize	Group A	Group B	Group C	All Groups		HHSize	Group A	Group B	Group C	All Groups
1	0	0	0	0		1	0	0	0	0
2	29.2083	1393.9	939.549	2362.66		2	0.104743	0.497894	1	0.588018
3	207.112	1286.15	127.959	1621.22		3	0.384327	1	1	0.830118
4	636.528	768.348	39.1247	1444		4	1	1	1	1
All HH	872.848	3448.4	1106.63	5427.88		All HH	0.582338	0.628123	0.827003	0.651841
The following table shows the number of vaccinations required per household size and county under high reliability level
HH Size	Travis	Williamson	Hays	Bastrop	Burnet	Caldwell	Blanco
Reliability levels	0.99	0.98	0.97	0.97	0.955	0.955	0.955
1	0	0	0	0	0.00145472	0.132328	0
2	0.858	0.666279	0.608828	0.55104	0.706482	0.580747	0.588018
3	0.979284	0.898759	0.906281	0.956914	0.731154	0.769067	0.830118
4	1.00045	0.997107	0.999998	1	0.923493	0.944369	1
All	0.785691	0.762324	0.724171	0.715152	0.679568	0.676994	0.651841
The following table shows the number of vaccinations required per age group and county under high reliability level
HH Size	Travis	Williamson	Hays	Bastrop	Burnet	Caldwell	Blanco
Reliability levels	0.99	0.98	0.97	0.97	0.955	0.955	0.955
Group A	0.8872	0.822897	0.769063	0.837402	0.727897	0.541362	0.582338
Group B	0.769166	0.738827	0.695653	0.719335	0.639516	0.678141	0.628123
Group C	0.707857	0.765789	0.785228	0.486698	0.788348	0.893853	0.827003
All	0.785691	0.762324	0.724171	0.715152	0.679568	0.676994	0.651841
For each county at the medium reliability level, the Table shows the absolute number of population required to be vaccinated within a household size and a population group						For each county at the medium reliability level, the Table shows the proportion of population required to be vaccinated within a household size and a population group						The relative change in reliability from medium reliability level due to vaccine shortage. Some counties have shortage in reliability (reliability lowered) and some counties have access reliability (increased reliability)
Travis						Travis
HHSize	Group A	Group B	Group C	All Groups		HHSize	Group A	Group B	Group C	All Groups		County	Excess reliability	value	Shortage reliability	value
1	0	0	9550.9	9550.9		1	0	0	0.334685	0.0672916		Travis	alpha_e1	0	alpha_s1	0.00525
2	947.426	166973	53465.1	221386		2	0.0629101	0.715446	1.00045	0.733346		Williamson	alpha_e2	0.0003	alpha_s2	0
3	46504	138316	11240.1	196060		3	0.852268	1.00045	1.00045	0.960825		Bastrop	alpha_e3	0.017375	alpha_s3	0
4	103245	126165	4363.97	233774		4	1.00046	1.00045	1.00045	1.00045		Caldwell	alpha_e4	0.02	alpha_s4	0
All HH	150696	431454	78620.1	660770		All HH	0.865564	0.707462	0.80574	0.749565		Hays	alpha_e5	0.00725	alpha_s5	0
												Burnet	alpha_e6	0.019625	alpha_s6	0
Williamson						Williamson						Blanco	alpha_e7	0.02	alpha_s7	0
HHSize	Group A	Group B	Group C	All Groups		HHSize	Group A	Group B	Group C	All Groups
1	0	0	4173.09	4173.09		1	0	0	0.340883	0.109651
2	0	43803.4	32481.7	76285.1		2	0	0.562541	0.997105	0.657585
3	4110.08	61988.1	5592.77	71690.9		3	0.154601	0.997058	0.997106	0.75972
4	52611.3	60901.3	2336.22	115849		4	0.996974	0.997107	0.997106	0.997046
All HH	56721.4	166693	44583.8	267998		All HH	0.667412	0.734763	0.84487	0.735
Hays						Hays
HHSize	Group A	Group B	Group C	All Groups		HHSize	Group A	Group B	Group C	All Groups
0	0	0	0	0		1	0	0	0	0
2	360.518	19936.6	7231.73	27528.8		2	0.104743	0.576948	0.623596	0.555084
3	6829.11	24047.6	2392.5	33269.2		3	0.677764	1	1	0.911086
4	17285	20864.5	1062.43	39211.9		4	1	0.999996	0.999996	0.999998
All HH	24474.6	64848.7	10686.7	100010		All HH	0.774616	0.714377	0.557509	0.70658
Bastrop						Bastrop
HHSize	Group A	Group B	Group C	All Groups		HHSize	Group A	Group B	Group C	All Groups
1	0	0	0	0		1	0	0	0	0
2	119.727	7016.12	2609.62	9745.47		2	0.104743	0.61139	0.677601	0.59171
3	2043.98	7537.09	749.868	10330.9		3	0.647229	1	1	0.90266
4	6534.55	7887.8	401.65	14824		4	1	1	0.999998	1
All HH	8698.26	22441	3761.14	34900.4		All HH	0.781606	0.722039	0.576487	0.716155
Burnet						Burnet
HHSize	Group A	Group B	Group C	All Groups		HHSize	Group A	Group B	Group C	All Groups
1	0	0	0	0		1	0	0	0	0
2	104.301	5785.76	2479.75	8369.81		2	0.104743	0.578741	0.739107	0.583343
3	624.829	4899.6	487.463	6011.89		3	0.304359	1	1	0.80805
4	3473.57	4192.92	213.506	7880		4	0.999999	1	1	0.999999
All HH	4202.7	14878.3	3180.72	22261.7		All HH	0.625738	0.680683	0.628137	0.661802
Caldwell						Caldwell
HHSize	Group A	Group B	Group C	All Groups		HHSize	Group A	Group B	Group C	All Groups
1	0	0	0	0		1	0	0	0	0
2	65.6133	3419.38	1022.09	4507.08		2	0.104882	0.544433	0.484911	0.500009
3	624.304	4107.37	408.643	5140.32		3	0.362759	1	0.999999	0.824165
4	3219.67	3886.43	197.899	7304		4	1	0.999999	0.999999	1
All HH	3909.59	11413.2	1628.63	16951.4		All HH	0.684066	0.695967	0.466958	0.662112
Blanco						Blanco
HHSize	Group A	Group B	Group C	All Groups		HHSize	Group A	Group B	Group C	All Groups
1	0	0	0	0		1	0	0	0	0
2	29.2083	1490.02	794.128	2313.36		2	0.104743	0.532227	0.845223	0.575748
3	103.889	1286.15	127.959	1518		3	0.192781	1	1	0.777265
4	636.528	768.348	39.1247	1444		4	1	1	1	1
All HH	769.625	3544.52	961.212	5275.36		All HH	0.513471	0.645631	0.718327	0.633524
The following table shows the number of vaccinations required per household size and county under medium reliability level
HH Size	Travis	Williamson	Hays	Bastrop	Burnet	Caldwell	Blanco
Reliability levels	0.985	0.975	0.965	0.965	0.95	0.95	0.95
1	0.0672916	0.109651	0	0	0	0	0
2	0.733346	0.657585	0.555084	0.59171	0.583343	0.500009	0.575748
3	0.960825	0.75972	0.911086	0.90266	0.80805	0.824165	0.777265
4	1.00045	0.997046	0.999998	1	0.999999	1	1
All	0.749565	0.735	0.70658	0.716155	0.661802	0.662112	0.633524
The following table shows the number of vaccinations required per age group and county under medium reliability level
HH Size	Travis	Williamson	Hays	Bastrop	Burnet	Caldwell	Blanco
Reliability levels	0.985	0.975	0.965	0.965	0.95	0.95	0.95
Group A	0.865564	0.667412	0.774616	0.781606	0.625738	0.684066	0.513471
Group B	0.707462	0.734763	0.714377	0.722039	0.680683	0.695967	0.645631
Group C	0.80574	0.84487	0.557509	0.576487	0.628137	0.466958	0.718327
All	0.749565	0.735	0.70658	0.716155	0.661802	0.662112	0.633524
For each county at the low reliability level, the Table shows the absolute number of population required to be vaccinated within a household size and a population group						For each county at the low reliability level, the Table shows the proportion of population required to be vaccinated within a household size and a population group						The relative change in reliability from low reliability level due to vaccine shortage. Some counties have shortage in reliability (reliability lowered) and some counties have access reliability (increased reliability)
Travis						Travis
HHSize	Group A	Group B	Group C	All Groups		HHSize	Group A	Group B	Group C	All Groups		County	Excess reliability	value	Shortage reliability
1	0	0	28549.9	28549.9		1	0	0	1.00045	0.201151		Travis	alpha_e1	0	alpha_s1	0.026075
2	0	190287	53465.1	243752		2	0	0.815342	1.00045	0.807436		Williamson	alpha_e2	0	alpha_s2	0.0086625
3	4656.7	138316	11240.1	154213		3	0.0853423	1.00045	1.00045	0.755745		Bastrop	alpha_e3	0	alpha_s3	0.000399997
4	52472.6	126165	4363.97	183002		4	0.508465	1.00045	1.00045	0.783169		Caldwell	alpha_e4	0	alpha_s4	0.000325
All HH	57129.3	454768	97619.1	609516		All HH	0.328137	0.74569	1.00045	0.691423		Hays	alpha_e5	0	alpha_s5	4.99993e-05
												Burnet	alpha_e6	0	alpha_s6	0.0005
Williamson						Williamson						Blanco	alpha_e7	0	alpha_s7	0.000325
HHSize	Group A	Group B	Group C	All Groups		HHSize	Group A	Group B	Group C	All Groups
1	0	0	0	0		1	0	0	0	0
2	0	38220.1	30886.8	69106.9		2	0	0.490838	0.948146	0.595708
3	3993.41	61991.1	5592.77	71577.3		3	0.150213	0.997106	0.997106	0.758515
4	47762.3	60901.3	2336.22	111000		4	0.905086	0.997107	0.997106	0.955314
All HH	51755.7	161112	38815.8	251684		All HH	0.608984	0.710166	0.735565	0.690258
Hays						Hays
HHSize	Group A	Group B	Group C	All Groups		HHSize	Group A	Group B	Group C	All Groups
1	0	0	1823.59	1823.59		1	0	0	0.442957	0.112435
2	0	17204.7	11596.8	28801.5		2	0	0.497889	0.999999	0.580746
3	1634.11	24047.6	2392.5	28074.2		3	0.162179	1	1	0.768819
4	13885.1	20864.5	1062.43	35812		4	0.803304	0.999996	0.999996	0.913293
All HH	15519.2	62116.8	16875.3	94511.3		All HH	0.491179	0.684282	0.880363	0.667731
Bastrop						Bastrop
HHSize	Group A	Group B	Group C	All Groups		HHSize	Group A	Group B	Group C	All Groups
1	0	0	21.3406	21.3406		1	0	0	0.0140265	0.00356033
2	0	5713.64	3851.26	9564.9		2	0	0.497891	1	0.580747
3	512.168	7537.09	749.868	8799.13		3	0.162179	1	1	0.768818
4	3961.98	7887.8	401.65	12251.4		4	0.606313	1	0.999998	0.826459
All HH	4474.15	21138.5	5024.12	30636.8		All HH	0.402037	0.680131	0.770071	0.628666
Burnet						Burnet
HHSize	Group A	Group B	Group C	All Groups		HHSize	Group A	Group B	Group C	All Groups
1	0	0	0	0		1	0	0	0	0
2	104.301	4977.49	2188.62	7270.41		2	0.104743	0.497891	0.652333	0.506719
3	332.943	4899.6	487.463	5720.01		3	0.162179	1	1	0.768818
4	2117.55	4192.92	213.506	6523.98		4	0.609617	1	1	0.827916
All HH	2554.79	14070	2889.59	19514.4		All HH	0.380382	0.643704	0.570644	0.580129
Caldwell						Caldwell
HHSize	Group A	Group B	Group C	All Groups		HHSize	Group A	Group B	Group C	All Groups
1	0	0	0	0		1	0	0	0	0
2	78.7727	3634.85	793.379	4507		2	0.125918	0.57874	0.376404	0.5
3	283.581	3701.41	214.368	4199.36		3	0.164778	0.901164	0.524585	0.673298
4	1988.96	3886.43	189.152	6064.54		4	0.617753	0.999999	0.9558	0.830304
All HH	2351.31	11222.7	1196.9	14770.9		All HH	0.411413	0.684351	0.343172	0.576943
Blanco						Blanco
HHSize	Group A	Group B	Group C	All Groups		HHSize	Group A	Group B	Group C	All Groups
1	0	0	0	0		1	0	0	0	0
2	29.2083	1393.9	585.9	2009.01		2	0.104743	0.497894	0.623597	0.500002
3	87.3976	1253.03	123.477	1463.9		3	0.162179	0.974252	0.964973	0.749567
4	415.101	768.348	39.1247	1222.57		4	0.652133	1	1	0.846658
All HH	531.707	3415.28	748.502	4695.49		All HH	0.354739	0.62209	0.559366	0.563887
The following table shows the number of vaccinations required per household size and county under low reliability level
HH Size	Travis	Williamson	Hays	Bastrop	Burnet	Caldwell	Blanco
Reliability levels	0.98	0.97	0.96	0.96	0.945	0.945	0.945
1	0.201151	0	0.112435	0.00356033	0	0	0
2	0.807436	0.595708	0.580746	0.580747	0.506719	0.5	0.500002
3	0.755745	0.758515	0.768819	0.768818	0.768818	0.673298	0.749567
4	0.783169	0.955314	0.913293	0.826459	0.827916	0.830304	0.846658
All	0.691423	0.690258	0.667731	0.628666	0.580129	0.576943	0.563887
The following table shows the number of vaccinations required per age group and county under low reliability level
HH Size	Travis	Williamson	Hays	Bastrop	Burnet	Caldwell	Blanco
Reliability levels	0.98	0.97	0.96	0.96	0.945	0.945	0.945
Group A	0.328137	0.608984	0.491179	0.402037	0.380382	0.411413	0.354739
Group B	0.74569	0.710166	0.684282	0.680131	0.643704	0.684351	0.62209
Group C	1.00045	0.735565	0.880363	0.770071	0.570644	0.343172	0.559366
All	0.691423	0.690258	0.667731	0.628666	0.580129	0.576943	0.563887
